# Supplementary material for: Bis(2-amino-3-methyl­pyridine)­dichlorido­cobalt(II)
Source: Acta Crystallogr Sect E Struct Rep Online. 2010 Sep 25;66(Pt 10):m1293–4. doi: 10.1107/S1600536810036597 (PMC2983314; doi:10.1107/S1600536810036597)
Supplement: Supplementary file 1 [file e-66-m1293-sup1.cif]

##############################################################################
###                                                                        ###
###        Electronic paper (Acta Crystallographica Section E)             ###
###                                                                        ###
##############################################################################
#                                                                            #
# This CIF contains the data in a paper accepted for publication in Acta     #
# Crystallographica Section E. It conforms to the requirements of Notes      #
# for Authors for Section E, and has been peer reviewed under the auspices   #
# of the IUCr Commission on Journals.                                        #
#                                                                            #
# Full details of the Crystallographic Information File format               #
# are given in the paper "The Crystallographic Information File (CIF):       #
# a New Standard Archive File for Crystallography" by S. R. Hall, F. H.      #
# Allen and I. D. Brown [Acta Cryst. (1991), A47, 655-685].                  #
#                                                                            #
# The current version of the core CIF dictionary is obtainable from          #
# ftp://ftp.iucr.org/pub/cif_core.dic. The current version number is 2.4.    #
#                                                                            #
# Software is freely available for graphical display of the structure(s) in  #
# this CIF.  For information consult the CIF home page http://www.iucr.org/  #
# cif/home.html                                                              #
#                                                                            #
# This file may be used for bona fide research purposes within the           #
# scientific community so long as proper attribution is given to the journal # 
# article from which it was obtained.                                        #
#                                                                            #
##############################################################################
                                             
data_global
_audit_creation_method     'WinGX routine CIF_UPDATE'
_audit_conform_dict_name     cif_core.dic
_audit_conform_dict_version     2.3
_journal_date_recd_electronic     2010-09-05
_journal_date_accepted     2010-09-13
_journal_name_full     'Acta Crystallographica, Section E'
_journal_year     2010
_journal_volume     66
_journal_issue     10
_journal_page_first     m1293
_journal_page_last     m1294
_journal_paper_category     QM
_journal_coeditor_code     JJ2058
_publ_contact_author_name     'Azadeh Tadjarodi'
_publ_contact_author_address
;
Department of Chemistry
Iran University of Science and Technology
Tehran 16846-13114
Iran
;
_publ_contact_author_email     'tajarodi@iust.ac.ir'
_publ_contact_author_fax     '98(21)77491204'
_publ_contact_author_phone     '98(21)77491204'
_publ_section_title
;
Bis(2-amino-3-methylpyridine)dichloridocobalt(II)
;
loop_
    _publ_author_name
    _publ_author_footnote
    _publ_author_address
    'Tadjarodi, Azadeh' .
;
Department of Chemistry
Iran University of Science and Technology
Tehran 16846-13114
Iran
;
    'Bijanzad, Keyvan' .
;
Department of Chemistry
Iran University of Science and Technology
Tehran 16846-13114
Iran
;
    'Notash, Behrouz' .
;
Department of Chemistry
Shahid Beheshti University
G. C.
Evin
Tehran 1983963113
Iran
;
data_I
_audit_creation_method     SHELXL-97
_chemical_name_systematic
;
Bis(2-amino-3-methylpyridine)dichloridocobalt(II)
;
_chemical_name_common     ?
_chemical_formula_moiety     'C12 H16 Cl2 Co N4'
_chemical_formula_sum     'C12 H16 Cl2 Co N4'
_chemical_formula_iupac     '[Co Cl2 (C6 H8 N2)2]'
_chemical_formula_weight     346.12
_chemical_melting_point     '441'
_symmetry_cell_setting     monoclinic
_symmetry_space_group_name_H-M     'P 21/n'
_symmetry_space_group_name_Hall     '-P 2yn'
loop_
    _symmetry_equiv_pos_site_id
    _symmetry_equiv_pos_as_xyz
    1 x,y,z
    2 1/2-x,1/2+y,1/2-z
    3 -x,-y,-z
    4 1/2+x,1/2-y,1/2+z
_cell_length_a     9.3768(19)
_cell_length_b     13.841(3)
_cell_length_c     12.175(2)
_cell_angle_alpha     90.00
_cell_angle_beta     100.31(3)
_cell_angle_gamma     90.00
_cell_volume     1554.6(5)
_cell_formula_units_Z     4
_cell_measurement_reflns_used     4174
_cell_measurement_theta_min     2.25
_cell_measurement_theta_max     29.16
_cell_measurement_temperature     298(2)
_exptl_crystal_description     block
_exptl_crystal_colour     blue
_exptl_crystal_size_max     0.5
_exptl_crystal_size_mid     0.38
_exptl_crystal_size_min     0.3
_exptl_crystal_density_diffrn     1.479
_exptl_crystal_density_meas     ?
_exptl_crystal_density_method     'not measured'
_exptl_crystal_F_000     708.0
_exptl_absorpt_coefficient_mu     1.439
_exptl_absorpt_correction_type     numerical
_exptl_absorpt_process_details
    'shape of crystal determined optically (XRED and XSHAPE;  Stoe & Cie, 2005)'
_exptl_absorpt_correction_T_min     0.517
_exptl_absorpt_correction_T_max     0.642
_exptl_special_details
;
;
_diffrn_ambient_temperature     298(2)
_diffrn_radiation_type     MoK\a
_diffrn_radiation_wavelength     0.71073
_diffrn_radiation_source     'fine-focus sealed tube'
_diffrn_radiation_monochromator     graphite
_diffrn_measurement_device_type     'Stoe IPDS II'
_diffrn_measurement_method     'rotation method'
_diffrn_detector_area_resol_mean     '0.15'
_diffrn_reflns_number     11996
_diffrn_reflns_av_R_equivalents     0.0545
_diffrn_reflns_av_sigmaI/netI     0.0440
_diffrn_reflns_theta_min     2.25
_diffrn_reflns_theta_max     29.16
_diffrn_reflns_theta_full     29.16
_diffrn_measured_fraction_theta_max     0.997
_diffrn_measured_fraction_theta_full     0.997
_diffrn_reflns_limit_h_min     -12
_diffrn_reflns_limit_h_max     10
_diffrn_reflns_limit_k_min     -18
_diffrn_reflns_limit_k_max     18
_diffrn_reflns_limit_l_min     -16
_diffrn_reflns_limit_l_max     16
_diffrn_standards_number     ?
_diffrn_standards_interval_count     ?
_diffrn_standards_interval_time     ?
_diffrn_standards_decay_%     ?
_refine_special_details
;
Refinement of <i>F</i>^2^ against ALL reflections. The weighted <i>R</i>-factor
<i>wR</i> and goodness of fit <i>S</i> are based on <i>F</i>^2^, conventional
<i>R</i>-factors <i>R</i> are based on <i>F</i>, with <i>F</i> set to zero for
negative <i>F</i>^2^. The threshold expression of <i>F</i>^2^ >
\s(<i>F</i>^2^) is used only for calculating <i>R</i>-factors(gt) <i>etc</i>.
and is not relevant to the choice of reflections for refinement.
<i>R</i>-factors based on <i>F</i>^2^ are statistically about twice as large
as those based on <i>F</i>, and <i>R</i>- factors based on ALL data will be
even larger.
;
_reflns_number_total     4174
_reflns_number_gt     2803
_reflns_threshold_expression     I>2sigma(I)
_refine_ls_structure_factor_coef     Fsqd
_refine_ls_matrix_type     full
_refine_ls_R_factor_all     0.0923
_refine_ls_R_factor_gt     0.0578
_refine_ls_wR_factor_gt     0.1189
_refine_ls_wR_factor_ref     0.1319
_refine_ls_goodness_of_fit_ref     1.071
_refine_ls_restrained_S_all     1.071
_refine_ls_number_reflns     4174
_refine_ls_number_parameters     174
_refine_ls_number_restraints     0
_refine_ls_hydrogen_treatment     constr
_refine_ls_weighting_scheme     calc
_refine_ls_weighting_details
         'calc w=1/[\s^2^(Fo^2^)+(0.0528P)^2^+0.6654P] where P=(Fo^2^+2Fc^2^)/3'
_atom_sites_solution_hydrogens     geom
_atom_sites_solution_primary     direct
_atom_sites_solution_secondary     difmap
_refine_ls_shift/su_max     0.001
_refine_ls_shift/su_mean     0.000
_refine_diff_density_max     0.472
_refine_diff_density_min     -0.518
_refine_ls_extinction_method     none
_refine_ls_extinction_coef     ?
loop_
    _atom_type_symbol
    _atom_type_description
    _atom_type_scat_dispersion_real
    _atom_type_scat_dispersion_imag
    _atom_type_scat_source
    'C' 'C' 0.0033 0.0016
                         'International Tables Vol C Tables 4.2.6.8 and 6.1.1.4'
    'H' 'H' 0.0000 0.0000
                         'International Tables Vol C Tables 4.2.6.8 and 6.1.1.4'
    'N' 'N' 0.0061 0.0033
                         'International Tables Vol C Tables 4.2.6.8 and 6.1.1.4'
    'O' 'O' 0.0106 0.0060
                         'International Tables Vol C Tables 4.2.6.8 and 6.1.1.4'
    'Cl' 'Cl' 0.1484 0.1585
                         'International Tables Vol C Tables 4.2.6.8 and 6.1.1.4'
    'Co' 'Co' 0.3494 0.9721
                         'International Tables Vol C Tables 4.2.6.8 and 6.1.1.4'
_computing_data_collection     'X-AREA (Stoe & Cie, 2005)'
_computing_cell_refinement     'X-AREA (Stoe & Cie, 2005)'
_computing_data_reduction     'X-AREA (Stoe & Cie, 2005)'
_computing_structure_solution     'SHELXS97 (Sheldrick, 2008)'
_computing_structure_refinement     'SHELXL97 (Sheldrick, 2008)'
_computing_molecular_graphics     'ORTEP-3 for Windows (Farrugia, 1997)'
_computing_publication_material     'WinGX (Farrugia, 1999)'
loop_
    _atom_site_type_symbol
    _atom_site_label
    _atom_site_fract_x
    _atom_site_fract_y
    _atom_site_fract_z
    _atom_site_U_iso_or_equiv
    _atom_site_adp_type
    _atom_site_calc_flag
    _atom_site_refinement_flags
    _atom_site_occupancy
    _atom_site_disorder_assembly
    _atom_site_disorder_group
    Co Co1 0.14951(4) 0.99824(3) 0.31175(3) 0.04765(14) Uani d . 1 . .
    Cl Cl2 0.09365(12) 1.14810(7) 0.35642(8) 0.0730(3) Uani d . 1 . .
    Cl Cl1 0.24844(11) 0.99925(9) 0.15526(7) 0.0738(3) Uani d . 1 . .
    N N3 0.2899(3) 0.93750(18) 0.43978(19) 0.0450(6) Uani d . 1 . .
    N N1 -0.0296(3) 0.9120(2) 0.2839(2) 0.0484(6) Uani d . 1 . .
    C C5 -0.0369(4) 0.8380(3) 0.3553(3) 0.0579(8) Uani d . 1 . .
    H H5 0.0376 0.8310 0.4164 0.069 Uiso calc R 1 . .
    C C1 -0.1395(3) 0.9237(3) 0.1967(2) 0.0509(7) Uani d . 1 . .
    C C7 0.3589(3) 0.8548(2) 0.4302(3) 0.0490(7) Uani d . 1 . .
    C C2 -0.2593(4) 0.8599(3) 0.1783(3) 0.0552(8) Uani d . 1 . .
    C C9 0.4738(4) 0.8617(3) 0.6192(3) 0.0641(9) Uani d . 1 . .
    H H9 0.5363 0.8367 0.6805 0.077 Uiso calc R 1 . .
    C C11 0.3132(4) 0.9843(2) 0.5399(3) 0.0541(8) Uani d . 1 . .
    H H11 0.2654 1.0423 0.5464 0.065 Uiso calc R 1 . .
    C C6 -0.3807(4) 0.8754(4) 0.0808(3) 0.0829(13) Uani d . 1 . .
    H H6A -0.4567 0.8296 0.0844 0.124 Uiso calc R 1 . .
    H H6B -0.3449 0.8665 0.0124 0.124 Uiso calc R 1 . .
    H H6C -0.4179 0.9398 0.0835 0.124 Uiso calc R 1 . .
    C C8 0.4538(4) 0.8119(3) 0.5215(3) 0.0546(8) Uani d . 1 . .
    N N2 -0.1321(4) 0.9997(2) 0.1281(3) 0.0756(10) Uani d . 1 . .
    H H2A -0.0593 1.0385 0.1409 0.091 Uiso calc R 1 . .
    H H2B -0.2003 1.0093 0.0718 0.091 Uiso calc R 1 . .
    C C10 0.4044(4) 0.9485(3) 0.6308(3) 0.0664(10) Uani d . 1 . .
    H H10 0.4195 0.9814 0.6985 0.080 Uiso calc R 1 . .
    C C3 -0.2594(4) 0.7855(3) 0.2517(3) 0.0680(10) Uani d . 1 . .
    H H3 -0.3359 0.7418 0.2410 0.082 Uiso calc R 1 . .
    C C4 -0.1470(4) 0.7738(3) 0.3422(3) 0.0705(10) Uani d . 1 . .
    H H4 -0.1477 0.7232 0.3923 0.085 Uiso calc R 1 . .
    N N4 0.3322(4) 0.8108(3) 0.3292(3) 0.0793(10) Uani d . 1 . .
    H H4A 0.2730 0.8365 0.2749 0.095 Uiso calc R 1 . .
    H H4B 0.3745 0.7572 0.3193 0.095 Uiso calc R 1 . .
    C C12 0.5285(5) 0.7188(3) 0.5056(4) 0.0809(12) Uani d . 1 . .
    H H12A 0.5894 0.7005 0.5744 0.121 Uiso calc R 1 . .
    H H12B 0.5866 0.7267 0.4488 0.121 Uiso calc R 1 . .
    H H12C 0.4574 0.6693 0.4833 0.121 Uiso calc R 1 . .
loop_
    _atom_site_aniso_label
    _atom_site_aniso_U_11
    _atom_site_aniso_U_22
    _atom_site_aniso_U_33
    _atom_site_aniso_U_12
    _atom_site_aniso_U_13
    _atom_site_aniso_U_23
    Co1 0.0456(2) 0.0545(2) 0.0391(2) -0.0008(2) -0.00267(15) 0.00612(18)
    Cl2 0.0862(7) 0.0581(5) 0.0698(5) 0.0198(5) 0.0008(5) 0.0085(4)
    Cl1 0.0666(5) 0.1115(8) 0.0421(4) -0.0138(6) 0.0066(4) 0.0074(5)
    N3 0.0440(13) 0.0488(14) 0.0392(12) 0.0019(11) -0.0004(10) 0.0034(10)
    N1 0.0436(14) 0.0585(15) 0.0405(12) -0.0034(11) 0.0005(10) 0.0044(11)
    C5 0.0514(18) 0.075(2) 0.0442(16) -0.0008(17) 0.0012(14) 0.0128(15)
    C1 0.0452(16) 0.0637(19) 0.0419(15) -0.0024(14) 0.0024(13) 0.0021(14)
    C7 0.0448(16) 0.0516(17) 0.0499(16) -0.0021(14) 0.0059(13) -0.0013(14)
    C2 0.0454(16) 0.076(2) 0.0431(16) -0.0095(16) 0.0038(13) 0.0002(15)
    C9 0.058(2) 0.078(2) 0.0525(19) 0.0033(18) -0.0009(16) 0.0191(18)
    C11 0.0531(17) 0.060(2) 0.0454(15) -0.0001(15) -0.0011(13) -0.0006(14)
    C6 0.057(2) 0.121(4) 0.062(2) -0.025(2) -0.0139(18) 0.015(2)
    C8 0.0425(15) 0.0540(18) 0.066(2) -0.0001(14) 0.0062(14) 0.0155(16)
    N2 0.0690(19) 0.082(2) 0.0641(18) -0.0192(17) -0.0205(15) 0.0253(17)
    C10 0.070(2) 0.084(3) 0.0393(16) -0.002(2) -0.0054(15) -0.0015(17)
    C3 0.056(2) 0.086(3) 0.061(2) -0.023(2) 0.0079(16) 0.0053(19)
    C4 0.059(2) 0.085(3) 0.065(2) -0.015(2) 0.0053(17) 0.024(2)
    N4 0.093(2) 0.075(2) 0.0648(19) 0.0253(19) -0.0001(17) -0.0170(16)
    C12 0.074(3) 0.067(2) 0.102(3) 0.019(2) 0.016(2) 0.019(2)
_geom_special_details
;
All e.s.d.'s (except the e.s.d. in the dihedral angle between two l.s. planes)
are estimated using the full covariance matrix. The cell e.s.d.'s are taken
into account individually in the estimation of e.s.d.'s in distances, angles
and torsion angles; correlations between e.s.d.'s in cell parameters are only
used when they are defined by crystal symmetry. An approximate (isotropic)
treatment of cell e.s.d.'s is used for estimating e.s.d.'s involving l.s.
planes.
;
loop_
    _geom_bond_atom_site_label_1
    _geom_bond_atom_site_label_2
    _geom_bond_site_symmetry_2
    _geom_bond_distance
    _geom_bond_publ_flag
    Co1 N3 . 2.034(2) y
    Co1 N1 . 2.038(3) y
    Co1 Cl2 . 2.2303(11) y
    Co1 Cl1 . 2.2635(11) y
    N3 C7 . 1.330(4) ?
    N3 C11 . 1.363(4) ?
    N1 C1 . 1.350(4) ?
    N1 C5 . 1.353(4) ?
    C5 C4 . 1.349(5) ?
    C5 H5 . 0.9300 ?
    C1 N2 . 1.352(4) ?
    C1 C2 . 1.415(5) ?
    C7 N4 . 1.355(4) ?
    C7 C8 . 1.424(4) ?
    C2 C3 . 1.363(5) ?
    C2 C6 . 1.506(5) ?
    C9 C8 . 1.358(5) ?
    C9 C10 . 1.385(6) ?
    C9 H9 . 0.9300 ?
    C11 C10 . 1.365(5) ?
    C11 H11 . 0.9300 ?
    C6 H6A . 0.9600 ?
    C6 H6B . 0.9600 ?
    C6 H6C . 0.9600 ?
    C8 C12 . 1.495(6) ?
    N2 H2A . 0.8600 ?
    N2 H2B . 0.8600 ?
    C10 H10 . 0.9300 ?
    C3 C4 . 1.391(5) ?
    C3 H3 . 0.9300 ?
    C4 H4 . 0.9300 ?
    N4 H4A . 0.8600 ?
    N4 H4B . 0.8600 ?
    C12 H12A . 0.9600 ?
    C12 H12B . 0.9600 ?
    C12 H12C . 0.9600 ?
loop_
    _geom_angle_atom_site_label_1
    _geom_angle_atom_site_label_2
    _geom_angle_atom_site_label_3
    _geom_angle_site_symmetry_1
    _geom_angle_site_symmetry_3
    _geom_angle
    _geom_angle_publ_flag
    N3 Co1 N1 . . 106.66(10) y
    N3 Co1 Cl2 . . 110.23(8) y
    N1 Co1 Cl2 . . 111.26(9) y
    N3 Co1 Cl1 . . 109.94(8) y
    N1 Co1 Cl1 . . 108.24(8) y
    Cl2 Co1 Cl1 . . 110.42(5) y
    C7 N3 C11 . . 119.0(3) ?
    C7 N3 Co1 . . 123.1(2) ?
    C11 N3 Co1 . . 117.8(2) ?
    C1 N1 C5 . . 118.5(3) ?
    C1 N1 Co1 . . 123.4(2) ?
    C5 N1 Co1 . . 118.1(2) ?
    C4 C5 N1 . . 123.2(3) ?
    C4 C5 H5 . . 118.4 ?
    N1 C5 H5 . . 118.4 ?
    N1 C1 N2 . . 117.6(3) ?
    N1 C1 C2 . . 121.4(3) ?
    N2 C1 C2 . . 121.0(3) ?
    N3 C7 N4 . . 117.0(3) ?
    N3 C7 C8 . . 122.4(3) ?
    N4 C7 C8 . . 120.6(3) ?
    C3 C2 C1 . . 117.5(3) ?
    C3 C2 C6 . . 122.3(3) ?
    C1 C2 C6 . . 120.2(3) ?
    C8 C9 C10 . . 122.4(3) ?
    C8 C9 H9 . . 118.8 ?
    C10 C9 H9 . . 118.8 ?
    N3 C11 C10 . . 122.0(3) ?
    N3 C11 H11 . . 119.0 ?
    C10 C11 H11 . . 119.0 ?
    C2 C6 H6A . . 109.5 ?
    C2 C6 H6B . . 109.5 ?
    H6A C6 H6B . . 109.5 ?
    C2 C6 H6C . . 109.5 ?
    H6A C6 H6C . . 109.5 ?
    H6B C6 H6C . . 109.5 ?
    C9 C8 C7 . . 116.1(3) ?
    C9 C8 C12 . . 123.8(3) ?
    C7 C8 C12 . . 120.0(3) ?
    C1 N2 H2A . . 120.0 ?
    C1 N2 H2B . . 120.0 ?
    H2A N2 H2B . . 120.0 ?
    C11 C10 C9 . . 118.0(3) ?
    C11 C10 H10 . . 121.0 ?
    C9 C10 H10 . . 121.0 ?
    C2 C3 C4 . . 121.1(3) ?
    C2 C3 H3 . . 119.4 ?
    C4 C3 H3 . . 119.4 ?
    C5 C4 C3 . . 118.2(3) ?
    C5 C4 H4 . . 120.9 ?
    C3 C4 H4 . . 120.9 ?
    C7 N4 H4A . . 120.0 ?
    C7 N4 H4B . . 120.0 ?
    H4A N4 H4B . . 120.0 ?
    C8 C12 H12A . . 109.5 ?
    C8 C12 H12B . . 109.5 ?
    H12A C12 H12B . . 109.5 ?
    C8 C12 H12C . . 109.5 ?
    H12A C12 H12C . . 109.5 ?
    H12B C12 H12C . . 109.5 ?
loop_
    _geom_torsion_atom_site_label_1
    _geom_torsion_atom_site_label_2
    _geom_torsion_atom_site_label_3
    _geom_torsion_atom_site_label_4
    _geom_torsion_site_symmetry_1
    _geom_torsion_site_symmetry_2
    _geom_torsion_site_symmetry_3
    _geom_torsion_site_symmetry_4
    _geom_torsion
    _geom_torsion_publ_flag
    N1 Co1 N3 C7 . . . . 69.9(3) ?
    Cl2 Co1 N3 C7 . . . . -169.2(2) ?
    Cl1 Co1 N3 C7 . . . . -47.3(3) ?
    N1 Co1 N3 C11 . . . . -109.9(2) ?
    Cl2 Co1 N3 C11 . . . . 11.0(3) ?
    Cl1 Co1 N3 C11 . . . . 133.0(2) ?
    N3 Co1 N1 C1 . . . . -172.4(3) ?
    Cl2 Co1 N1 C1 . . . . 67.4(3) ?
    Cl1 Co1 N1 C1 . . . . -54.1(3) ?
    N3 Co1 N1 C5 . . . . 6.1(3) ?
    Cl2 Co1 N1 C5 . . . . -114.1(2) ?
    Cl1 Co1 N1 C5 . . . . 124.4(2) ?
    C1 N1 C5 C4 . . . . 1.6(5) ?
    Co1 N1 C5 C4 . . . . -176.9(3) ?
    C5 N1 C1 N2 . . . . 178.2(3) ?
    Co1 N1 C1 N2 . . . . -3.3(4) ?
    C5 N1 C1 C2 . . . . -0.9(5) ?
    Co1 N1 C1 C2 . . . . 177.6(2) ?
    C11 N3 C7 N4 . . . . 179.9(3) ?
    Co1 N3 C7 N4 . . . . 0.1(4) ?
    C11 N3 C7 C8 . . . . 1.6(5) ?
    Co1 N3 C7 C8 . . . . -178.2(2) ?
    N1 C1 C2 C3 . . . . -0.4(5) ?
    N2 C1 C2 C3 . . . . -179.4(4) ?
    N1 C1 C2 C6 . . . . 179.5(4) ?
    N2 C1 C2 C6 . . . . 0.5(6) ?
    C7 N3 C11 C10 . . . . -0.4(5) ?
    Co1 N3 C11 C10 . . . . 179.3(3) ?
    C10 C9 C8 C7 . . . . 1.1(5) ?
    C10 C9 C8 C12 . . . . 179.1(4) ?
    N3 C7 C8 C9 . . . . -1.9(5) ?
    N4 C7 C8 C9 . . . . 179.8(4) ?
    N3 C7 C8 C12 . . . . -180.0(3) ?
    N4 C7 C8 C12 . . . . 1.8(5) ?
    N3 C11 C10 C9 . . . . -0.3(6) ?
    C8 C9 C10 C11 . . . . -0.1(6) ?
    C1 C2 C3 C4 . . . . 1.1(6) ?
    C6 C2 C3 C4 . . . . -178.9(4) ?
    N1 C5 C4 C3 . . . . -1.0(6) ?
    C2 C3 C4 C5 . . . . -0.4(7) ?
loop_
    _geom_hbond_atom_site_label_D
    _geom_hbond_atom_site_label_H
    _geom_hbond_atom_site_label_A
    _geom_hbond_site_symmetry_A
    _geom_hbond_distance_DH
    _geom_hbond_distance_HA
    _geom_hbond_distance_DA
    _geom_hbond_angle_DHA
    _geom_hbond_publ_flag
    N2 H2B Cl1 3_575 0.86 2.72 3.427(4) 140 yes
    N4 H4A Cl1 . 0.86 2.67 3.363(4) 138 yes
    N4 H4B Cl2 2_545 0.86 2.68 3.350(4) 136 yes
    C3 H3 Cl2 2_445 0.93 2.81 3.701(4) 161 yes
