# Supplementary material for: Bis(2-amino-3-methyl­pyridine)­dichlorido­cobalt(II)
Source: Acta Crystallogr Sect E Struct Rep Online. 2010 Sep 25;66(Pt 10):m1293–4. doi: 10.1107/S1600536810036597 (PMC2983314; doi:10.1107/S1600536810036597)
Supplement: Supplementary file 2 [file e-66-m1293-Isup2.hkl]

# 
# h,k,l, Fc-squared, Fo-squared, sigma(Fo-squared) and status flag 
# 
data_I
_shelx_title ' KHC19H in P2(1)/n' 
_shelx_refln_list_code          4 
_shelx_F_calc_maximum      152.29 
_exptl_crystal_F_000       764.00 
_reflns_d_resolution_high  0.7293 
 
loop_ 
 _symmetry_equiv_pos_as_xyz 
 'x, y, z' 
 '-x+1/2, y+1/2, -z+1/2' 
 '-x, -y, -z' 
 'x-1/2, -y-1/2, z-1/2' 
 
_cell_length_a     9.3768 
_cell_length_b    13.8409 
_cell_length_c    12.1745 
_cell_angle_alpha  90.000 
_cell_angle_beta  100.313 
_cell_angle_gamma  90.000 
 
_shelx_F_squared_multiplier     1.000 
 
loop_ 
 _refln_index_h 
 _refln_index_k 
 _refln_index_l 
 _refln_F_squared_calc 
 _refln_F_squared_meas 
 _refln_F_squared_sigma 
 _refln_observed_status 
   2   0   0     3212.46     3379.10     36.02 o 
   4   0   0     2114.60     2205.69     22.39 o 
   6   0   0      153.40      186.22     13.27 o 
   8   0   0     1002.35      922.36     13.32 o 
  10   0   0      798.73      725.82     17.11 o 
  12   0   0        0.74        6.56     16.05 o 
   1   1   0     6458.57     6988.13     63.37 o 
   2   1   0    10936.54    12142.64     44.15 o 
   3   1   0     2330.93     2408.44     50.89 o 
   4   1   0      213.43      232.58     10.18 o 
   5   1   0      560.61      542.11     10.54 o 
   6   1   0        0.42       -2.30      9.14 o 
   7   1   0     2066.72     2046.81     45.03 o 
   8   1   0       61.30       57.53      8.21 o 
   9   1   0      199.02      207.27     10.82 o 
  10   1   0        1.28       21.57     10.32 o 
  11   1   0       74.45       69.54     11.06 o 
  12   1   0        0.14      -17.81     17.81 o 
   0   2   0    15740.92    15331.35    427.03 o 
   1   2   0      978.16      940.66     77.15 o 
   2   2   0    11034.50    12236.33    112.79 o 
   3   2   0     1259.62     1275.80     29.53 o 
   4   2   0     1210.77     1336.54     14.03 o 
   5   2   0      234.14      252.20      8.09 o 
   6   2   0      362.17      364.13     22.35 o 
   7   2   0      371.92      377.60      8.90 o 
   8   2   0      299.18      301.59      8.53 o 
   9   2   0        7.41        9.94      9.57 o 
  10   2   0      207.32      206.23     10.54 o 
  11   2   0        0.01        9.99      8.94 o 
  12   2   0       12.74       29.25      8.16 o 
   1   3   0     1462.18     1469.97    100.65 o 
   2   3   0     1316.92     1517.25     97.19 o 
   3   3   0     8322.76     9130.73     30.51 o 
   4   3   0      308.12      328.51      9.23 o 
   5   3   0      161.83      172.73     13.93 o 
   6   3   0      292.31      274.29     25.00 o 
   7   3   0     2338.26     2263.50     82.74 o 
   8   3   0        5.43        2.33     11.63 o 
   9   3   0      164.55      157.41     10.17 o 
  10   3   0       24.92       15.81     15.88 o 
  11   3   0      238.64      212.13     18.71 o 
  12   3   0        1.88       -5.71      9.74 o 
   0   4   0     7552.83     6680.60    142.43 o 
   1   4   0      900.98      948.95     58.42 o 
   2   4   0    11322.94    11216.79    889.10 o 
   3   4   0      230.81      360.30     17.29 o 
   4   4   0      453.11      488.97     22.56 o 
   5   4   0       39.64       49.91      6.71 o 
   6   4   0      868.31      871.88     53.93 o 
   7   4   0      299.98      295.67     16.87 o 
   8   4   0      161.86      152.94     10.82 o 
   9   4   0       83.09       83.99      7.17 o 
  10   4   0      373.49      374.19     15.06 o 
  11   4   0        0.10        3.96      8.92 o 
  12   4   0       25.46       32.97      6.86 o 
   1   5   0     1860.65     1631.94     88.79 o 
   2   5   0      390.96      389.78     27.18 o 
   3   5   0     4169.57     4211.11    289.66 o 
   4   5   0     1325.35     1421.50     59.37 o 
   5   5   0      107.94       82.00      6.51 o 
   6   5   0        8.43        5.23      6.57 o 
   7   5   0     1180.45     1167.81     42.13 o 
   8   5   0       48.59       54.01      8.05 o 
   9   5   0        9.60       15.07      7.02 o 
  10   5   0        7.63        9.15      8.53 o 
  11   5   0       43.46       43.57      9.11 o 
  12   5   0        1.96        4.17     14.57 o 
   0   6   0    22088.05    19772.24   1317.48 o 
   1   6   0     1733.46     1687.92     62.55 o 
   2   6   0     1368.78     1168.97     67.81 o 
   3   6   0      678.60      674.55     45.71 o 
   4   6   0     1314.46     1235.05     65.78 o 
   5   6   0      128.85      142.53      7.61 o 
   6   6   0       83.24      106.43      9.27 o 
   7   6   0        0.02        6.70      6.74 o 
   8   6   0      195.68      199.70      6.75 o 
   9   6   0       45.00       40.45     11.15 o 
  10   6   0      276.69      266.50      9.24 o 
  11   6   0        3.49       10.45      9.21 o 
   1   7   0     1525.03     1413.48     53.23 o 
   2   7   0      599.33      552.69     25.13 o 
   3   7   0     3032.21     2808.33    165.08 o 
   4   7   0        0.62       -4.32      7.25 o 
   5   7   0      295.12      300.48      8.31 o 
   6   7   0       16.77       12.06      7.01 o 
   7   7   0       14.49       40.82     12.48 o 
   8   7   0       37.15       53.70      7.03 o 
   9   7   0       14.44       22.07      6.04 o 
  10   7   0        0.85        1.05      6.91 o 
  11   7   0        3.18       27.50      9.43 o 
   0   8   0     5310.43     4883.05    317.94 o 
   1   8   0       62.19       76.51      5.62 o 
   2   8   0      887.94      767.29     41.29 o 
   3   8   0      180.91      163.16      6.70 o 
   4   8   0      828.65      792.85     44.61 o 
   5   8   0      171.21      184.99      9.43 o 
   6   8   0       68.58       83.11      6.78 o 
   7   8   0       60.69       60.34      7.47 o 
   8   8   0      243.05      241.14     13.87 o 
   9   8   0       46.58       53.51      6.71 o 
  10   8   0      165.12      162.02      8.37 o 
  11   8   0        2.70       24.77     18.69 o 
   1   9   0      938.31      883.87     30.32 o 
   2   9   0       57.30       48.85      5.23 o 
   3   9   0     1435.21     1433.93     79.30 o 
   4   9   0      110.03      114.85     14.09 o 
   5   9   0       44.98       49.91      7.63 o 
   6   9   0        8.95       19.71      7.79 o 
   7   9   0      386.00      370.08     13.03 o 
   8   9   0       96.11       90.71      6.75 o 
   9   9   0       61.90       70.75     12.95 o 
  10   9   0        2.52        7.13      8.13 o 
  11   9   0       39.90       20.74      7.92 o 
   0  10   0      777.94      680.81     66.44 o 
   1  10   0        6.37       10.37      6.25 o 
   2  10   0      553.41      524.36     18.58 o 
   3  10   0       52.17       67.76      6.37 o 
   4  10   0       19.97       26.87      6.33 o 
   5  10   0       32.22       35.23      8.14 o 
   6  10   0      496.16      493.40     15.57 o 
   7  10   0       56.50       54.56      8.19 o 
   8  10   0       28.86       47.99      8.45 o 
   9  10   0       14.98       18.10      7.00 o 
  10  10   0      131.83      116.25      9.83 o 
   1  11   0      231.42      211.75      7.07 o 
   2  11   0      409.95      390.21     16.80 o 
   3  11   0      706.22      654.96     36.12 o 
   4  11   0       20.61       23.11      7.56 o 
   5  11   0       20.16       20.04      6.73 o 
   6  11   0       36.58       41.93     11.29 o 
   7  11   0      380.60      381.28     15.51 o 
   8  11   0        0.99        6.88      8.67 o 
   9  11   0        1.06       20.01      7.89 o 
  10  11   0       13.47       19.75      7.76 o 
   0  12   0     1294.33     1155.79    129.47 o 
   1  12   0      186.38      174.75     11.14 o 
   2  12   0       94.99       97.78      6.66 o 
   3  12   0       79.18      109.20     13.85 o 
   4  12   0      307.50      292.15      8.37 o 
   5  12   0        1.36        7.46      6.97 o 
   6  12   0      120.16      126.49     16.15 o 
   7  12   0        5.92        1.90      8.57 o 
   8  12   0       45.95       42.54     13.41 o 
   9  12   0        0.03       16.54      9.65 o 
   1  13   0      893.71      808.07     34.89 o 
   2  13   0       34.79       31.82      9.33 o 
   3  13   0      370.71      392.72     14.62 o 
   4  13   0        0.41        6.24      6.78 o 
   5  13   0       47.23       61.44      8.26 o 
   6  13   0        8.55       15.63      6.56 o 
   7  13   0       83.19       79.58     12.84 o 
   8  13   0        1.29        5.39      8.18 o 
   9  13   0        9.70       11.36     10.08 o 
   0  14   0     1507.60     1447.06    131.03 o 
   1  14   0       12.75       28.68      5.67 o 
   2  14   0       66.74       63.20      5.75 o 
   3  14   0       35.99       23.54      7.08 o 
   4  14   0      121.66      140.31      7.53 o 
   5  14   0       10.14        7.08      7.41 o 
   6  14   0        9.55       15.73     16.23 o 
   7  14   0        0.63       15.43      9.90 o 
   8  14   0       30.85       40.58     11.82 o 
   1  15   0       20.04       25.62      5.37 o 
   2  15   0       47.07       47.19      6.43 o 
   3  15   0       94.17       83.45      8.64 o 
   4  15   0        8.15       22.75      7.34 o 
   5  15   0       19.25       16.33      7.60 o 
   6  15   0        6.10       -9.06      9.06 o 
   7  15   0       42.31       31.07      8.44 o 
   0  16   0       81.96       88.18      9.20 o 
   1  16   0        0.01       13.59     11.29 o 
   2  16   0       56.96       87.47     14.29 o 
   3  16   0       13.20       18.51      7.61 o 
   4  16   0       17.21       11.16      8.89 o 
   5  16   0       19.52       36.56      8.08 o 
   6  16   0       28.15       32.32      9.80 o 
   1  17   0        0.12       -6.91      6.91 o 
   2  17   0        0.24       15.63      7.88 o 
   3  17   0       61.36       68.70      9.24 o 
   4  17   0        0.87        6.37      7.05 o 
   5  17   0        2.36        7.43     10.98 o 
   0  18   0       15.81       -2.69     17.44 o 
   1  18   0       18.54       17.93      8.08 o 
   2  18   0       19.02       68.46     22.79 o 
   3  18   0        2.78       10.90      8.27 o 
 -11   0   1      171.17      167.07     15.74 o 
  -9   0   1       37.89       39.75     13.73 o 
  -7   0   1      488.45      417.76     14.77 o 
  -5   0   1      144.27      164.09     13.02 o 
  -1   0   1     9805.60     8045.29     56.43 o 
   1   0   1     1937.14     2245.76     23.21 o 
   3   0   1      536.24      532.32     10.95 o 
   5   0   1     6194.08     6495.99     28.72 o 
   7   0   1       20.63       33.59     13.52 o 
   9   0   1        8.82       12.25     13.31 o 
  11   0   1      147.68      167.48     16.02 o 
 -12   1   1       22.42       17.96      7.98 o 
 -11   1   1        6.34       12.66     10.57 o 
 -10   1   1       16.53       25.02      8.28 o 
  -9   1   1        8.12       22.10     10.09 o 
  -8   1   1      485.18      493.44     17.01 o 
  -7   1   1      217.31      217.18      8.33 o 
  -6   1   1     2741.50     2528.82     14.63 o 
  -5   1   1       64.08       71.98      8.95 o 
  -4   1   1      136.76      121.53     13.91 o 
  -2   1   1     2972.28     2781.74     32.53 o 
  -1   1   1     1100.99      898.07     42.51 o 
   0   1   1     6143.90     6565.71     96.86 o 
   1   1   1      455.93      519.70     10.21 o 
   2   1   1     9177.32     9992.93    108.24 o 
   3   1   1     3209.64     3314.24     37.67 o 
   4   1   1     2305.36     2192.46     30.95 o 
   5   1   1      370.85      343.39      7.04 o 
   6   1   1        4.25       16.21      6.47 o 
   7   1   1       63.53       55.94      9.41 o 
   8   1   1       14.37       16.73      7.61 o 
   9   1   1       96.62       71.08      7.84 o 
  10   1   1        9.42       26.61     11.05 o 
  11   1   1        4.26       26.13     10.80 o 
  12   1   1       65.51       35.37     14.25 o 
 -12   2   1        7.65        4.06      9.03 o 
 -11   2   1       96.25       89.01      7.04 o 
 -10   2   1      184.30      174.09      6.37 o 
  -9   2   1     1203.18     1092.79     43.43 o 
  -8   2   1       54.29       40.66      7.02 o 
  -7   2   1      372.89      346.49     10.41 o 
  -6   2   1       92.19       72.16      7.54 o 
  -5   2   1      279.47      229.60     10.48 o 
  -4   2   1        0.36        4.34      8.03 o 
  -3   2   1     6411.94     6998.70    547.37 o 
  -2   2   1    19834.55    17217.09    216.02 o 
  -1   2   1     8088.24     7540.45    464.23 o 
   0   2   1     3246.92     3090.32    194.52 o 
   1   2   1    12549.27    14026.89    201.14 o 
   2   2   1     2920.29     3228.58     22.26 o 
   3   2   1      861.93      895.18     11.93 o 
   4   2   1     1515.59     1638.07     38.06 o 
   5   2   1      225.73      222.14      7.10 o 
   6   2   1      471.18      492.16      7.95 o 
   7   2   1      175.06      160.10      8.32 o 
   8   2   1       57.97       44.66      7.59 o 
   9   2   1      238.25      262.39     10.24 o 
  10   2   1       14.73       18.46     24.44 o 
  11   2   1      308.51      294.03     11.62 o 
  12   2   1        1.42        3.82     14.12 o 
 -12   3   1       63.93       42.08      9.51 o 
 -11   3   1        2.93       24.20     18.18 o 
 -10   3   1       19.36       23.37      7.18 o 
  -9   3   1        0.02        7.37      7.98 o 
  -8   3   1     1435.85     1387.00     37.78 o 
  -7   3   1       53.82       64.45      6.37 o 
  -6   3   1     1785.54     1678.26     18.51 o 
  -5   3   1        0.05        7.14      6.53 o 
  -4   3   1     1304.70     1443.91     83.86 o 
  -3   3   1      288.01      306.04     29.18 o 
  -2   3   1     6044.18     5704.29    413.37 o 
  -1   3   1     4973.28     4852.75    193.61 o 
   0   3   1     2262.76     2334.30    122.11 o 
   1   3   1      594.88      624.28     31.39 o 
   2   3   1      725.39      678.16     11.79 o 
   3   3   1       97.80      131.45     10.01 o 
   4   3   1     4467.33     4679.13     19.82 o 
   5   3   1      227.04      233.98     16.65 o 
   6   3   1       53.50       59.61      6.01 o 
   7   3   1       80.37       80.56      7.88 o 
   8   3   1      840.20      784.37     16.16 o 
   9   3   1       22.38       24.07     10.00 o 
  10   3   1        0.32       10.16      7.13 o 
  11   3   1        9.99       18.19     27.99 o 
  12   3   1       38.75       45.96      9.73 o 
 -12   4   1       13.12        8.36     10.67 o 
 -11   4   1       13.48       20.53     13.62 o 
 -10   4   1       23.89       40.77      8.57 o 
  -9   4   1     1135.37     1116.99     22.17 o 
  -8   4   1      120.87      125.66      7.13 o 
  -7   4   1      156.80      129.68     16.87 o 
  -6   4   1        9.86       13.00      6.53 o 
  -5   4   1      429.45      372.00     10.72 o 
  -4   4   1       96.57      127.71     18.53 o 
  -3   4   1      244.39      276.43     23.22 o 
  -2   4   1     3106.81     2778.24    221.34 o 
  -1   4   1     8841.38     8715.76    330.36 o 
   0   4   1        1.07       10.14      6.80 o 
   1   4   1     1469.44     1422.47    100.53 o 
   2   4   1        3.25        9.58      5.60 o 
   3   4   1     1773.97     1885.53     13.86 o 
   4   4   1      625.16      632.98     10.65 o 
   5   4   1       36.90       42.44      9.64 o 
   6   4   1       17.80       28.52      5.39 o 
   7   4   1      858.84      815.34     29.64 o 
   8   4   1       75.64       59.11      8.04 o 
   9   4   1      352.14      344.45     16.87 o 
  10   4   1        0.01       14.18     10.22 o 
  11   4   1      153.27      137.21     10.75 o 
  12   4   1        0.40       -0.28      8.87 o 
 -12   5   1       29.12       40.59      8.35 o 
 -11   5   1        7.07       -2.52      7.94 o 
 -10   5   1       60.63       59.45      7.54 o 
  -9   5   1      104.52      106.24      7.39 o 
  -8   5   1      663.66      615.17     36.82 o 
  -7   5   1        1.00        3.19      7.88 o 
  -6   5   1     1228.67     1212.49     46.67 o 
  -5   5   1      554.09      531.87     15.69 o 
  -4   5   1      175.47      184.11      7.91 o 
  -3   5   1      695.21      748.75     63.93 o 
  -2   5   1     2459.14     2153.08    148.08 o 
  -1   5   1     2240.87     2279.43     61.83 o 
   0   5   1      265.82      232.11      7.38 o 
   1   5   1      874.84      897.09     54.23 o 
   2   5   1     2249.89     2065.36    145.08 o 
   3   5   1     1386.42     1468.38     62.58 o 
   4   5   1     3697.74     3657.45    109.02 o 
   5   5   1      901.18      889.37     12.09 o 
   6   5   1       52.42       48.94      7.82 o 
   7   5   1       98.98      109.28      7.68 o 
   8   5   1      221.62      210.75      8.74 o 
   9   5   1      185.49      161.17      7.26 o 
  10   5   1        0.40       -8.45      8.57 o 
  11   5   1        2.48       13.91      9.06 o 
  12   5   1       51.59       49.03     17.85 o 
 -12   6   1        0.02       -7.94     10.00 o 
 -11   6   1       64.38       58.29     11.19 o 
 -10   6   1        1.42       24.01      8.56 o 
  -9   6   1      322.67      312.96      7.88 o 
  -8   6   1       17.95       12.49      7.86 o 
  -7   6   1       66.19       67.18      7.05 o 
  -6   6   1      153.08      182.39      7.92 o 
  -5   6   1      638.78      652.93     28.38 o 
  -4   6   1       11.63       13.86      7.40 o 
  -3   6   1     1199.22     1149.89     67.68 o 
  -2   6   1        1.60        9.34      6.37 o 
  -1   6   1     6438.22     6041.13    165.76 o 
   0   6   1      920.53      994.57     33.03 o 
   1   6   1    11422.98    10200.49    510.67 o 
   2   6   1       41.42       43.63      6.53 o 
   3   6   1       73.75       85.98      5.93 o 
   4   6   1      128.09      135.22      6.93 o 
   5   6   1     1592.57     1655.48     31.19 o 
   6   6   1      140.01      153.95      7.95 o 
   7   6   1        9.31       13.45      9.58 o 
   8   6   1        0.77       13.51      8.89 o 
   9   6   1      352.39      332.88     10.57 o 
  10   6   1        4.91       17.09      7.77 o 
  11   6   1       95.44       92.71      8.42 o 
 -11   7   1        0.39       -3.64      8.03 o 
 -10   7   1        9.14        1.04      7.64 o 
  -9   7   1       13.57       12.91     12.31 o 
  -8   7   1      294.55      268.69      7.82 o 
  -7   7   1       38.24       51.20      7.68 o 
  -6   7   1      923.39      905.09     33.60 o 
  -5   7   1        6.68       17.60      7.50 o 
  -4   7   1      101.04       98.80      6.57 o 
  -3   7   1       78.29       80.79      5.83 o 
  -2   7   1     1994.83     1766.05     68.76 o 
  -1   7   1       32.28       53.24      6.46 o 
   0   7   1      572.42      490.25     19.60 o 
   1   7   1      264.45      280.00      9.64 o 
   2   7   1    11269.05    10899.34    774.34 o 
   3   7   1       18.57       11.83      6.47 o 
   4   7   1     1999.99     1985.09    100.61 o 
   5   7   1       53.75       62.35      7.74 o 
   6   7   1        1.90       16.20      7.58 o 
   7   7   1       83.97       65.62      7.95 o 
   8   7   1      169.82      177.47      7.35 o 
   9   7   1        2.73        0.40      6.57 o 
  10   7   1        0.43        6.27      6.24 o 
  11   7   1        2.54       -3.50     11.74 o 
 -11   8   1       28.45       36.37      9.12 o 
 -10   8   1        3.51       21.91      7.83 o 
  -9   8   1      172.63      209.54     14.58 o 
  -8   8   1        0.71       -9.40      9.40 o 
  -7   8   1        1.92        9.15      6.07 o 
  -6   8   1      131.03      140.82      8.01 o 
  -5   8   1      147.52      139.66      6.91 o 
  -4   8   1       11.94       20.37      7.25 o 
  -3   8   1      950.93      914.17     32.85 o 
  -2   8   1      895.21      788.81     33.10 o 
  -1   8   1      448.44      408.89     11.65 o 
   0   8   1     1077.89      989.30     61.48 o 
   1   8   1     4208.74     3936.14    149.26 o 
   2   8   1       66.69       66.47      5.77 o 
   3   8   1       12.10       14.13      6.54 o 
   4   8   1       93.28      106.58      7.70 o 
   5   8   1      307.28      329.70     18.78 o 
   6   8   1        0.23       18.02      6.55 o 
   7   8   1        0.69       21.48      7.82 o 
   8   8   1        9.52        3.03     12.81 o 
   9   8   1      100.22       98.51      6.89 o 
  10   8   1       10.35       32.25     12.07 o 
  11   8   1      108.47      112.30     10.20 o 
 -11   9   1        2.71        0.52     12.46 o 
 -10   9   1       18.68       28.81      8.07 o 
  -9   9   1        2.04       -9.87     11.22 o 
  -8   9   1      292.23      308.57     11.22 o 
  -7   9   1       16.90       26.10      6.97 o 
  -6   9   1      412.30      417.68     14.62 o 
  -5   9   1        3.38        7.60      6.52 o 
  -4   9   1       96.84       93.67      7.73 o 
  -3   9   1      127.30      116.05      5.30 o 
  -2   9   1      941.31      831.26     32.53 o 
  -1   9   1      284.55      266.77     14.61 o 
   0   9   1      471.82      455.72     22.72 o 
   1   9   1      172.41      179.58      6.58 o 
   2   9   1      508.33      504.49     16.94 o 
   3   9   1       35.42       29.74      7.50 o 
   4   9   1     1156.02     1107.26     49.50 o 
   5   9   1      280.87      275.64      8.11 o 
   6   9   1      106.02       92.93      8.04 o 
   7   9   1        1.32       -1.60      6.98 o 
   8   9   1      134.22      134.64      7.67 o 
   9   9   1       32.03       40.76      6.81 o 
  10   9   1        5.65        3.46      6.79 o 
 -10  10   1        0.03       -7.50      9.60 o 
  -9  10   1      160.72      190.38      8.59 o 
  -8  10   1        4.00       11.10      8.88 o 
  -7  10   1       10.86       16.20      6.90 o 
  -6  10   1        0.03        1.29      7.86 o 
  -5  10   1      411.64      397.94     10.80 o 
  -4  10   1       11.00       17.87      6.49 o 
  -3  10   1        1.19        9.48      5.24 o 
  -2  10   1      231.99      221.77      9.60 o 
  -1  10   1      908.92      804.34     41.35 o 
   0  10   1       35.86       31.48      6.40 o 
   1  10   1      507.10      449.28     22.00 o 
   2  10   1       46.53       48.72      7.55 o 
   3  10   1      484.83      428.98     26.85 o 
   4  10   1        2.66        6.56      5.65 o 
   5  10   1      119.49      133.28      7.93 o 
   6  10   1       25.23       19.22      6.96 o 
   7  10   1      143.34      142.62      7.39 o 
   8  10   1       38.54       33.19      8.71 o 
   9  10   1       89.26       85.63      7.37 o 
  10  10   1        3.77      -10.05     10.05 o 
 -10  11   1        5.75      -11.89     17.12 o 
  -9  11   1        2.17       -1.99      9.84 o 
  -8  11   1      139.22      173.62     11.15 o 
  -7  11   1        0.38       -0.78      8.35 o 
  -6  11   1      422.08      438.38     13.59 o 
  -5  11   1       41.21       50.61      6.78 o 
  -4  11   1      375.81      314.91     17.04 o 
  -3  11   1       12.20       20.13      5.76 o 
  -2  11   1       93.60      100.43      6.43 o 
  -1  11   1       26.53       27.58      6.15 o 
   0  11   1        0.33        0.89      9.03 o 
   1  11   1        2.09        4.82     11.99 o 
   2  11   1      176.51      152.42      6.24 o 
   3  11   1      206.06      197.83     11.86 o 
   4  11   1      534.28      519.36     15.79 o 
   5  11   1       37.86       41.80      7.81 o 
   6  11   1        0.35        7.30     16.43 o 
   7  11   1        2.61        8.85      8.36 o 
   8  11   1       65.24       74.91      7.84 o 
   9  11   1        4.31        5.68      9.13 o 
  10  11   1       16.28       21.87      8.80 o 
  -9  12   1       46.84       56.08     30.18 o 
  -8  12   1       23.48       24.13     13.70 o 
  -7  12   1       77.38       78.02     11.77 o 
  -6  12   1       16.04       43.40      9.61 o 
  -5  12   1      181.34      174.93      8.86 o 
  -4  12   1       17.94       19.28      5.96 o 
  -3  12   1        1.13        2.95      6.43 o 
  -2  12   1      394.95      374.63     14.79 o 
  -1  12   1      223.34      226.15     18.57 o 
   0  12   1       80.08       73.55      5.53 o 
   1  12   1     1117.65      992.77     38.37 o 
   2  12   1        5.03       11.73     10.96 o 
   3  12   1       15.04       24.40      5.79 o 
   4  12   1       94.82       84.94      9.35 o 
   5  12   1      143.53      133.79      7.48 o 
   6  12   1        0.47        3.07      9.73 o 
   7  12   1        0.56        1.28      8.77 o 
   8  12   1        2.16       -4.31      9.00 o 
   9  12   1       20.53       24.81      8.29 o 
  -9  13   1        3.23        1.24      9.98 o 
  -8  13   1        2.93        8.13      9.29 o 
  -7  13   1        0.15       -0.64      8.71 o 
  -6  13   1      117.45      137.88      7.39 o 
  -5  13   1        0.76        5.11      8.19 o 
  -4  13   1       20.49       16.90      6.88 o 
  -3  13   1       11.33       14.96      6.06 o 
  -2  13   1      304.59      265.04      7.88 o 
  -1  13   1       32.76       39.56      6.12 o 
   0  13   1      110.13      108.81      5.90 o 
   1  13   1       77.43       70.18      7.73 o 
   2  13   1      294.20      302.14     12.30 o 
   3  13   1       18.84       38.19      8.44 o 
   4  13   1      288.89      273.80     32.89 o 
   5  13   1        0.09        2.88      8.21 o 
   6  13   1       17.97       18.25      7.37 o 
   7  13   1       10.48       14.89     10.98 o 
   8  13   1       21.25       13.89      9.46 o 
   9  13   1        1.79       19.66      8.77 o 
  -8  14   1        0.06        1.23     12.01 o 
  -7  14   1        0.04        9.85      8.03 o 
  -6  14   1       16.84       24.09      8.69 o 
  -5  14   1        5.65        0.52      8.53 o 
  -4  14   1        1.08       -0.49      8.31 o 
  -3  14   1      124.62      129.28      6.25 o 
  -2  14   1       12.12       17.10      6.31 o 
  -1  14   1       85.56       88.64      5.44 o 
   0  14   1       10.21       18.73      5.55 o 
   1  14   1      327.87      326.34     21.08 o 
   2  14   1       29.50       34.20      8.08 o 
   3  14   1       21.40       27.82      7.85 o 
   4  14   1        6.41       12.87      5.84 o 
   5  14   1      131.24      140.69      9.07 o 
   6  14   1        0.01        1.46      6.78 o 
   7  14   1        0.16       14.71     15.68 o 
   8  14   1        1.59       18.64      9.96 o 
  -7  15   1       14.04        9.99     12.71 o 
  -6  15   1       14.53       22.62      9.15 o 
  -5  15   1        0.57        7.51     12.85 o 
  -4  15   1        0.12        1.68      7.96 o 
  -3  15   1       36.36       27.58     10.85 o 
  -2  15   1      120.58      129.27     11.49 o 
  -1  15   1        5.45        6.05      7.56 o 
   0  15   1       44.23       39.91     15.89 o 
   1  15   1        1.21       -5.53      7.16 o 
   2  15   1      112.28       93.33      6.58 o 
   3  15   1       24.38       25.70      8.39 o 
   4  15   1       16.26       27.18      6.67 o 
   5  15   1       75.67      104.50      9.03 o 
   6  15   1        0.58       -0.22     17.02 o 
   7  15   1        7.76       21.79      9.83 o 
  -6  16   1        2.09        9.10      8.24 o 
  -5  16   1       18.02       25.84      9.26 o 
  -4  16   1        0.32       -2.14      7.80 o 
  -3  16   1        0.48        7.33      7.59 o 
  -2  16   1       39.01       49.69      6.36 o 
  -1  16   1       98.77      103.34      9.51 o 
   0  16   1        0.57       -0.04      6.64 o 
   1  16   1       43.73       52.46      8.51 o 
   2  16   1        0.70        0.42     15.20 o 
   3  16   1        9.52       19.68      8.72 o 
   4  16   1        0.16       -6.96      7.61 o 
   5  16   1       12.47       12.97      7.59 o 
   6  16   1       10.11       19.88      8.52 o 
  -5  17   1        1.96       -0.51      8.30 o 
  -4  17   1       23.68       34.83      9.49 o 
  -3  17   1        0.16       11.36      9.01 o 
  -2  17   1       37.42       43.80      7.94 o 
  -1  17   1       19.09       23.81      8.49 o 
   0  17   1        0.05        5.64      7.70 o 
   1  17   1       10.78        6.26      6.73 o 
   2  17   1        2.28       -6.17     10.12 o 
   3  17   1        7.87       12.31      7.01 o 
   4  17   1       12.89       22.03      8.24 o 
   5  17   1        0.87       -4.45      9.08 o 
  -4  18   1        4.87        7.53      9.70 o 
  -3  18   1        3.93       10.78     14.64 o 
  -2  18   1        1.60       14.81      8.23 o 
  -1  18   1       10.34       16.28      7.40 o 
   0  18   1       12.27       12.09      8.39 o 
   1  18   1       31.14       35.28      8.44 o 
   2  18   1        3.90       29.44      9.61 o 
   3  18   1        8.08       -0.56      7.38 o 
 -12   0   2       14.58       17.96     11.29 o 
 -10   0   2      530.93      500.07     16.43 o 
  -8   0   2      884.36      816.46     13.34 o 
  -6   0   2      566.08      563.34     15.36 o 
  -2   0   2      682.10      645.69     23.02 o 
   0   0   2    10268.78    11153.34     47.02 o 
   2   0   2    18671.57    19585.02    137.88 o 
   4   0   2     1464.27     1542.99     11.80 o 
   6   0   2     1865.94     1863.84     18.71 o 
   8   0   2      142.23      124.29     13.83 o 
  10   0   2      158.29      137.87     10.87 o 
  12   0   2       76.01       75.07     12.27 o 
 -12   1   2        1.06       -2.71      7.94 o 
 -11   1   2      118.65      122.41      8.90 o 
 -10   1   2       20.59       49.96     11.28 o 
  -9   1   2       19.54       29.12      6.99 o 
  -8   1   2        0.81       17.82      9.31 o 
  -7   1   2      990.95      928.11     11.93 o 
  -6   1   2      440.21      392.79      9.16 o 
  -5   1   2     5886.11     5656.79     33.62 o 
  -4   1   2      223.24      189.22     14.37 o 
  -3   1   2        8.95        8.27     14.04 o 
  -2   1   2        1.44        1.94      8.65 o 
   0   1   2      556.72      665.61     11.54 o 
   1   1   2      787.67      933.22     11.16 o 
   2   1   2     2632.29     2881.21     13.41 o 
   3   1   2    18569.34    19961.33     85.47 o 
   4   1   2       11.06       26.03      7.75 o 
   5   1   2     7450.01     7830.14    107.64 o 
   6   1   2      955.17      940.39     10.35 o 
   7   1   2      412.72      402.73     28.42 o 
   8   1   2       62.26       83.32     13.33 o 
   9   1   2      195.84      184.06      7.39 o 
  10   1   2       25.50       43.91     12.39 o 
  11   1   2       10.77        0.63      7.99 o 
  12   1   2       14.43       22.37     12.36 o 
 -12   2   2       37.26       33.37      9.49 o 
 -11   2   2        3.62        1.11      7.60 o 
 -10   2   2      272.56      284.10     10.69 o 
  -9   2   2       36.21       46.98      6.85 o 
  -8   2   2     1455.09     1475.22     56.02 o 
  -7   2   2       68.47       63.12      6.15 o 
  -6   2   2      113.28      124.35      9.59 o 
  -5   2   2     1900.71     1988.76     20.37 o 
  -4   2   2     4753.64     4490.59     28.49 o 
  -3   2   2     3600.53     3296.48    295.32 o 
  -2   2   2    23193.74    19527.26    406.89 o 
  -1   2   2     3287.48     3100.54     89.91 o 
   0   2   2     5113.55     5557.30     27.29 o 
   1   2   2     1123.82     1274.24     17.86 o 
   2   2   2     5596.65     6091.14     29.27 o 
   3   2   2     1294.44     1465.68     17.16 o 
   4   2   2      120.24      141.70      6.46 o 
   5   2   2        2.90       10.83      6.56 o 
   6   2   2     2652.82     2620.82     55.58 o 
   7   2   2        0.73       -0.95     12.81 o 
   8   2   2      213.58      193.82     10.09 o 
   9   2   2       67.00       64.70      9.94 o 
  10   2   2      260.28      247.72     17.21 o 
  11   2   2       14.31       28.03     10.89 o 
  12   2   2       52.12       43.45     12.54 o 
 -12   3   2        2.34        6.34      7.14 o 
 -11   3   2        9.79        7.65      8.85 o 
 -10   3   2        5.58        3.62      6.48 o 
  -9   3   2       39.99       22.93      6.96 o 
  -8   3   2        3.89       15.12      7.72 o 
  -7   3   2     3262.89     3171.50     15.86 o 
  -6   3   2       18.02       36.27      9.66 o 
  -5   3   2      979.56      922.44     16.33 o 
  -4   3   2     2303.39     2371.43    199.04 o 
  -3   3   2      834.61      837.26     52.44 o 
  -2   3   2        2.64        1.28      6.15 o 
  -1   3   2      402.16      443.80      8.34 o 
   0   3   2     3621.15     3840.97    233.25 o 
   1   3   2     3713.87     4015.92     23.87 o 
   2   3   2      107.83      127.46      8.75 o 
   3   3   2     8282.92     9057.79     58.91 o 
   4   3   2       82.60       87.83      6.10 o 
   5   3   2     4696.13     4694.16    105.48 o 
   6   3   2       91.06       91.84      7.86 o 
   7   3   2      331.28      327.74      6.89 o 
   8   3   2       55.02       65.59      8.14 o 
   9   3   2      317.06      302.87      8.98 o 
  10   3   2        5.14        4.80      8.54 o 
  11   3   2        3.97        4.92      7.89 o 
  12   3   2        4.59        9.85     22.83 o 
 -12   4   2       10.41       -1.34      9.56 o 
 -11   4   2       45.35       39.40      6.98 o 
 -10   4   2       98.39      111.72      8.39 o 
  -9   4   2        1.15        4.74      6.12 o 
  -8   4   2     1275.09     1263.65     36.73 o 
  -7   4   2        7.02       10.10     12.14 o 
  -6   4   2        7.53       17.59     13.17 o 
  -5   4   2     1111.46     1203.47     76.62 o 
  -4   4   2     6238.18     6070.49    252.24 o 
  -3   4   2      953.02      894.56     47.93 o 
  -2   4   2       26.39       15.73      6.03 o 
  -1   4   2      504.69      413.19      7.85 o 
   0   4   2     2675.78     2268.97    186.30 o 
   1   4   2      241.74      268.43     13.84 o 
   2   4   2     8152.92     8532.46    119.99 o 
   3   4   2       32.71       29.92      9.20 o 
   4   4   2        2.41        3.75      7.23 o 
   5   4   2       33.82       38.91      7.48 o 
   6   4   2     1228.78     1239.84     27.53 o 
   7   4   2       35.91       47.05      6.74 o 
   8   4   2       52.88       57.55      7.92 o 
   9   4   2       36.78       46.89      6.97 o 
  10   4   2      291.23      271.20     12.63 o 
  11   4   2        1.48       -6.25      8.98 o 
 -12   5   2        1.27        0.81     10.10 o 
 -11   5   2       20.29       17.17      9.18 o 
 -10   5   2       39.21       34.50      7.47 o 
  -9   5   2       33.14       40.14      6.35 o 
  -8   5   2       66.30       71.86      8.37 o 
  -7   5   2     1151.19     1063.37     13.74 o 
  -6   5   2      163.49      178.14     11.38 o 
  -5   5   2     3258.88     3098.58    165.64 o 
  -4   5   2      108.25      138.91      8.00 o 
  -3   5   2        4.90        5.25      6.06 o 
  -2   5   2        1.96       10.66      5.47 o 
  -1   5   2      128.67      119.84      7.79 o 
   0   5   2     2276.08     2220.97     91.86 o 
   1   5   2       10.72       20.20      5.33 o 
   2   5   2       10.34       18.86      5.77 o 
   3   5   2     6771.72     7105.99     68.25 o 
   4   5   2      114.02       99.47      9.34 o 
   5   5   2     2362.35     2396.32     12.73 o 
   6   5   2      135.86      118.85      7.95 o 
   7   5   2        2.07       14.72      6.51 o 
   8   5   2       20.17       14.24      7.00 o 
   9   5   2      286.63      266.72      7.98 o 
  10   5   2        0.04       14.28     16.17 o 
  11   5   2        1.77        1.15      8.12 o 
 -12   6   2        1.42        9.76      8.53 o 
 -11   6   2        9.77        6.15      7.99 o 
 -10   6   2       35.76       27.06      7.65 o 
  -9   6   2        1.47       -3.15     10.02 o 
  -8   6   2      199.52      214.76     10.60 o 
  -7   6   2        0.13        2.56      7.65 o 
  -6   6   2      118.76      129.62      9.75 o 
  -5   6   2       77.06       82.48      9.27 o 
  -4   6   2      853.37      803.76     31.23 o 
  -3   6   2      161.50      152.63      6.43 o 
  -2   6   2     1109.29      879.35     45.33 o 
  -1   6   2      623.49      592.44     18.61 o 
   0   6   2     1515.47     1364.33     40.12 o 
   1   6   2       42.32       50.96      6.31 o 
   2   6   2     9453.10     9006.00    697.47 o 
   3   6   2        6.75       21.15      6.20 o 
   4   6   2       53.87       65.75      6.55 o 
   5   6   2      630.99      624.73     15.74 o 
   6   6   2      468.00      489.09      9.82 o 
   7   6   2       45.18       54.95      6.58 o 
   8   6   2        0.97       -6.16      6.16 o 
   9   6   2        6.28       17.80      5.98 o 
  10   6   2       48.45       61.76      9.31 o 
  11   6   2        0.19       13.05      7.32 o 
 -11   7   2       36.77       41.56      8.19 o 
 -10   7   2       11.68       18.87     18.01 o 
  -9   7   2        0.45       25.92     14.52 o 
  -8   7   2       40.51       45.85      9.99 o 
  -7   7   2      203.54      202.85      8.28 o 
  -6   7   2        0.12       -2.95      7.44 o 
  -5   7   2     2166.40     2267.03    165.40 o 
  -4   7   2        4.19       12.65      6.49 o 
  -3   7   2      519.17      509.43     26.31 o 
  -2   7   2      359.97      400.62     13.72 o 
  -1   7   2     3979.92     3617.25     99.08 o 
   0   7   2        2.08       16.14      5.02 o 
   1   7   2       36.59       72.79      6.22 o 
   2   7   2       75.63      116.63      7.47 o 
   3   7   2     8428.28     7986.41    532.19 o 
   4   7   2       86.80       91.51      7.87 o 
   5   7   2     1320.02     1328.50     42.67 o 
   6   7   2      131.03      159.99      7.98 o 
   7   7   2      412.88      400.61     17.00 o 
   8   7   2        5.38       11.67      6.14 o 
   9   7   2      108.64      107.73      6.78 o 
  10   7   2        0.02        3.65      7.03 o 
  11   7   2        9.48       16.58      9.23 o 
 -11   8   2        4.16       -3.86     12.64 o 
 -10   8   2       95.13       77.39     11.72 o 
  -9   8   2       69.54       60.94     15.39 o 
  -8   8   2      230.85      235.54     33.51 o 
  -7   8   2       20.40       23.06      7.70 o 
  -6   8   2        3.50        5.61      7.54 o 
  -5   8   2      200.81      212.08      9.80 o 
  -4   8   2      462.94      441.14     17.88 o 
  -3   8   2       23.80       33.35      6.63 o 
  -2   8   2      744.99      695.25     23.32 o 
  -1   8   2      170.73      171.47      5.97 o 
   0   8   2     1821.01     1701.27     47.30 o 
   1   8   2       18.71       13.86      6.33 o 
   2   8   2     2741.07     2660.88    158.14 o 
   3   8   2       79.29       84.68      7.48 o 
   4   8   2       52.22       42.59      6.57 o 
   5   8   2      440.82      400.59     20.82 o 
   6   8   2       60.04       76.42      7.88 o 
   7   8   2        7.15       -6.17      6.17 o 
   8   8   2       46.78       43.93      5.45 o 
   9   8   2       12.27       19.51      5.60 o 
  10   8   2       38.02       32.27      7.15 o 
  11   8   2        4.84       24.02      8.90 o 
 -11   9   2        8.54       17.22     11.84 o 
 -10   9   2       15.73        7.96     10.96 o 
  -9   9   2        2.55      -11.48     11.48 o 
  -8   9   2       29.88        7.27     15.49 o 
  -7   9   2      663.88      658.08    163.40 o 
  -6   9   2      180.32      152.32     21.67 o 
  -5   9   2      613.20      609.82     22.36 o 
  -4   9   2       29.25       25.26      6.64 o 
  -3   9   2       37.23       38.43      6.35 o 
  -2   9   2      138.36      140.16      7.04 o 
  -1   9   2      138.45      128.77      5.88 o 
   0   9   2      818.01      789.22     21.86 o 
   1   9   2      100.15      105.15      7.97 o 
   2   9   2        1.73        6.01      5.73 o 
   3   9   2     2179.21     2098.27    113.37 o 
   4   9   2      128.31      125.04      6.88 o 
   5   9   2      379.87      376.80     11.28 o 
   6   9   2       45.01       51.25      7.68 o 
   7   9   2       18.76       24.47      7.28 o 
   8   9   2       67.43       72.20      9.96 o 
   9   9   2      112.45      106.77      6.34 o 
  10   9   2       10.87       11.98      6.96 o 
 -10  10   2       12.92       22.38     10.19 o 
  -9  10   2        1.71       18.63     13.74 o 
  -8  10   2      374.30      369.47     33.22 o 
  -7  10   2        3.21       -5.60      8.06 o 
  -6  10   2       29.10        9.60     27.10 o 
  -5  10   2       42.39       35.03      9.29 o 
  -4  10   2     1205.42     1075.06     54.07 o 
  -3  10   2      550.01      495.98     24.84 o 
  -2  10   2       19.45       19.34      6.30 o 
  -1  10   2        5.98        6.50      5.07 o 
   0  10   2      850.93      822.09     17.26 o 
   1  10   2        5.88       13.15     10.01 o 
   2  10   2      752.06      740.02     28.15 o 
   3  10   2      114.19      114.09      9.22 o 
   4  10   2      136.52      141.47     10.74 o 
   5  10   2        3.33       16.47      5.87 o 
   6  10   2      361.08      349.12      9.02 o 
   7  10   2       33.18       28.85      7.24 o 
   8  10   2       73.72       70.58      7.88 o 
   9  10   2       20.41       39.55      6.52 o 
  10  10   2       78.17       57.38     11.14 o 
 -10  11   2        0.38       -0.06     12.24 o 
  -9  11   2        0.51       12.29      7.93 o 
  -8  11   2        0.50       11.12      7.68 o 
  -7  11   2      268.04      244.19     39.32 o 
  -6  11   2        0.29       11.67      9.68 o 
  -5  11   2      513.08      521.76     37.19 o 
  -4  11   2      107.93      106.25     10.59 o 
  -3  11   2        4.18       -0.06      5.24 o 
  -2  11   2       27.77       31.99      5.70 o 
  -1  11   2      513.01      478.79     13.00 o 
   0  11   2       53.13       61.02      6.52 o 
   1  11   2      124.15      123.98      6.95 o 
   2  11   2       65.40       56.11      6.01 o 
   3  11   2      272.83      272.69     17.27 o 
   4  11   2       91.04       86.87      9.01 o 
   5  11   2      882.91      834.51     48.91 o 
   6  11   2       18.46       39.59      8.11 o 
   7  11   2        1.05       15.52      6.48 o 
   8  11   2       15.13        8.34      6.76 o 
   9  11   2      100.58       83.69      9.83 o 
  -9  12   2        0.16       -7.08      9.60 o 
  -8  12   2       89.57      114.02     10.89 o 
  -7  12   2        0.58       -2.39      7.58 o 
  -6  12   2        6.40        3.20     13.42 o 
  -5  12   2        0.62        9.24      9.57 o 
  -4  12   2      589.48      524.00     13.04 o 
  -3  12   2       49.73       41.21      5.82 o 
  -2  12   2      421.45      380.34     24.72 o 
  -1  12   2        0.14       -0.63      6.05 o 
   0  12   2      611.00      547.73     14.28 o 
   1  12   2      433.23      411.46     20.04 o 
   2  12   2      423.91      397.76     15.42 o 
   3  12   2       33.30       24.09      6.61 o 
   4  12   2        9.43       12.84      7.91 o 
   5  12   2       60.11       57.39      7.57 o 
   6  12   2      485.84      435.37     29.57 o 
   7  12   2       46.72       44.77      9.52 o 
   8  12   2        0.42        6.66      7.87 o 
   9  12   2       11.03       18.68      7.04 o 
  -9  13   2        0.50       -4.94      8.72 o 
  -8  13   2        2.98       12.64      8.56 o 
  -7  13   2       33.80       56.82     15.61 o 
  -6  13   2        0.92      -10.94     10.94 o 
  -5  13   2      185.91      211.07      9.46 o 
  -4  13   2        1.40        0.92     11.39 o 
  -3  13   2       11.05        5.65      6.03 o 
  -2  13   2       26.23       27.01      5.98 o 
  -1  13   2      689.87      654.60     19.83 o 
   0  13   2       50.50       78.34      5.65 o 
   1  13   2       11.04       15.88      6.53 o 
   2  13   2      102.19      124.18      6.97 o 
   3  13   2     1024.79     1031.39     49.15 o 
   4  13   2        0.42       -3.45      7.08 o 
   5  13   2      189.93      190.22     13.61 o 
   6  13   2       21.95       17.80      7.54 o 
   7  13   2      117.12      133.20      9.55 o 
   8  13   2        3.00       -2.47      9.68 o 
  -8  14   2       25.97       28.57     10.50 o 
  -7  14   2        0.11       15.24      8.19 o 
  -6  14   2       25.63       28.18      8.58 o 
  -5  14   2       52.65       63.55     10.31 o 
  -4  14   2       29.30       36.66      8.44 o 
  -3  14   2        1.03       14.47      5.62 o 
  -2  14   2      148.89      147.61      7.27 o 
  -1  14   2        0.16       18.78      6.89 o 
   0  14   2      187.35      188.48      8.30 o 
   1  14   2        2.06       -2.48      7.95 o 
   2  14   2      416.95      394.88     26.04 o 
   3  14   2        3.48        7.86      6.15 o 
   4  14   2       55.17       58.51      8.56 o 
   5  14   2       47.71       33.86      8.60 o 
   6  14   2       52.69       65.12      9.15 o 
   7  14   2        1.51       12.31      7.96 o 
   8  14   2        0.63       -5.25      8.74 o 
  -7  15   2       40.49       69.99     18.28 o 
  -6  15   2       44.35       39.05     11.48 o 
  -5  15   2       59.10       68.34      8.76 o 
  -4  15   2       50.18       67.36      7.64 o 
  -3  15   2       12.15       10.36      7.32 o 
  -2  15   2        0.04        0.79      6.40 o 
  -1  15   2      291.06      292.69     17.71 o 
   0  15   2       27.00       23.07      8.23 o 
   1  15   2       11.44       16.87      7.05 o 
   2  15   2        0.04        3.32     11.92 o 
   3  15   2      192.34      205.38     11.15 o 
   4  15   2        9.17       21.89      9.15 o 
   5  15   2       33.31       43.55     14.12 o 
   6  15   2        1.07       26.37      9.13 o 
   7  15   2        0.93       -6.70      7.90 o 
  -6  16   2        7.92       17.44     11.66 o 
  -5  16   2       29.38       29.08      8.00 o 
  -4  16   2       68.27       78.52      7.84 o 
  -3  16   2        1.04        4.30      8.77 o 
  -2  16   2        2.33        2.42      6.70 o 
  -1  16   2        2.94       15.75      6.80 o 
   0  16   2       20.86       29.30      5.98 o 
   1  16   2       37.34       36.74      7.48 o 
   2  16   2       41.24       60.70     15.13 o 
   3  16   2        0.01        3.25     14.79 o 
   4  16   2       11.95       28.75      9.03 o 
   5  16   2       11.46       30.75      9.35 o 
   6  16   2       34.80       43.52      9.96 o 
  -5  17   2       10.31       16.98      9.85 o 
  -4  17   2        3.25       23.70     14.01 o 
  -3  17   2       44.95       34.42      6.62 o 
  -2  17   2       14.37       14.30      9.89 o 
  -1  17   2        8.01       21.65      7.85 o 
   0  17   2        0.08       -0.19      7.74 o 
   1  17   2        0.05       -0.27      8.97 o 
   2  17   2        0.25        1.84      7.92 o 
   3  17   2        9.40       18.78      7.96 o 
   4  17   2        6.71       15.91      8.35 o 
   5  17   2       39.29       37.75     10.23 o 
  -3  18   2        8.43       20.06      8.57 o 
  -2  18   2        2.18        3.57      7.50 o 
  -1  18   2        4.52        5.79      9.60 o 
   0  18   2        9.27       12.63      8.17 o 
   1  18   2        8.95       20.76      9.51 o 
   2  18   2       22.26       56.40     15.95 o 
   3  18   2        0.62       17.77     16.70 o 
 -11   0   3       44.04       50.95      8.65 o 
  -9   0   3      188.05      187.08      8.50 o 
  -7   0   3       15.35       -0.96      9.44 o 
  -5   0   3     1629.02     1745.38     21.63 o 
  -3   0   3     6171.88     5591.81     40.92 o 
  -1   0   3    12888.92    13890.27    240.61 o 
   1   0   3    11081.85    11799.60     45.99 o 
   3   0   3        7.09       26.45     10.03 o 
   5   0   3     1077.62     1108.09     10.89 o 
   7   0   3      792.04      806.19     16.12 o 
   9   0   3       65.84       91.75     14.72 o 
  11   0   3       69.74       54.00     16.06 o 
 -12   1   3       41.82       30.43      7.42 o 
 -11   1   3        1.04        8.87      6.74 o 
 -10   1   3       28.39       36.97      7.24 o 
  -9   1   3       24.61       17.89      6.87 o 
  -8   1   3      162.65      166.61      6.61 o 
  -7   1   3       15.29       16.41      7.50 o 
  -6   1   3     3096.15     2961.42     34.75 o 
  -5   1   3      396.80      409.47     15.04 o 
  -4   1   3     1852.28     1761.66     32.68 o 
  -3   1   3     4227.98     3764.70     40.60 o 
  -2   1   3     5642.36     5398.93    142.10 o 
  -1   1   3       36.41       42.51      9.11 o 
   0   1   3     2245.12     2285.22     29.16 o 
   1   1   3      455.25      506.58      8.25 o 
   2   1   3     6990.23     7838.40     28.32 o 
   3   1   3      422.42      533.42      7.71 o 
   4   1   3    12578.86    13205.57     40.89 o 
   5   1   3       54.78       59.64      7.54 o 
   6   1   3      879.44      889.31      8.60 o 
   7   1   3        8.90       19.19      7.49 o 
   8   1   3        8.90       14.37      7.89 o 
   9   1   3        0.73        2.99      9.92 o 
  10   1   3       22.34       19.85      7.40 o 
  11   1   3        1.47        1.63      9.18 o 
  12   1   3       27.23       37.45     12.51 o 
 -12   2   3        0.84        9.66      9.09 o 
 -11   2   3        7.37       14.07      7.46 o 
 -10   2   3        0.08       -3.02      7.21 o 
  -9   2   3      217.23      248.79     22.36 o 
  -8   2   3       13.43       16.46      6.56 o 
  -7   2   3      701.23      622.72     12.48 o 
  -6   2   3       61.99       75.77     13.49 o 
  -5   2   3     2569.95     2453.38     20.09 o 
  -4   2   3      184.27      185.16     10.08 o 
  -3   2   3     7411.74     6501.55    103.35 o 
  -2   2   3      243.49      211.82     10.94 o 
  -1   2   3     2836.66     2886.82     46.29 o 
   0   2   3      502.12      515.94      9.87 o 
   1   2   3     1169.43     1319.09     17.03 o 
   2   2   3     3834.88     4114.79     23.13 o 
   3   2   3     2142.46     2181.37     21.40 o 
   4   2   3     1363.37     1519.03      9.73 o 
   5   2   3      108.19      101.02      7.80 o 
   6   2   3        8.11        6.18      5.94 o 
   7   2   3      416.11      412.12      7.07 o 
   8   2   3       30.66       47.46      8.40 o 
   9   2   3       51.63       58.12     10.24 o 
  10   2   3        0.70      -11.25     11.27 o 
  11   2   3       42.68       55.05     11.50 o 
 -12   3   3        0.69       10.71      7.15 o 
 -11   3   3       46.67       40.95     13.66 o 
 -10   3   3      175.35      198.00      8.75 o 
  -9   3   3       53.10       60.39      8.04 o 
  -8   3   3       69.14       76.29     13.78 o 
  -7   3   3       34.84       31.42     14.03 o 
  -6   3   3     2518.35     2343.59     21.34 o 
  -5   3   3       59.99       58.11     10.53 o 
  -4   3   3     3048.53     2825.93    106.38 o 
  -3   3   3      426.00      350.87     13.44 o 
  -2   3   3     2590.77     2430.75     19.87 o 
  -1   3   3     1521.50     1559.82     58.36 o 
   0   3   3     3786.44     4078.57     63.68 o 
   1   3   3      961.09     1124.97     14.10 o 
   2   3   3     2222.77     2436.57     38.12 o 
   3   3   3      169.34      167.24      6.52 o 
   4   3   3     1844.39     1860.89     12.11 o 
   5   3   3      258.03      272.07      6.56 o 
   6   3   3      700.48      747.96     25.83 o 
   7   3   3       46.13       46.84      5.57 o 
   8   3   3       48.04       53.42      7.03 o 
   9   3   3        6.37        1.38     15.52 o 
  10   3   3      103.55       78.70      9.10 o 
  11   3   3        1.12      -11.33     11.33 o 
 -12   4   3        1.76        4.71     11.94 o 
 -11   4   3        7.51        3.30      7.80 o 
 -10   4   3        8.25       18.84      7.24 o 
  -9   4   3      288.02      303.97     11.43 o 
  -8   4   3        5.22        8.25     13.26 o 
  -7   4   3      879.06      717.32    309.20 o 
  -6   4   3       33.39       34.75     10.08 o 
  -5   4   3     2750.35     2597.44     88.58 o 
  -4   4   3     1607.79     1593.34     50.73 o 
  -3   4   3     6932.59     6240.30    246.95 o 
  -2   4   3     3423.52     3198.17    126.87 o 
  -1   4   3      371.25      363.94     14.70 o 
   0   4   3       31.67       36.70      9.58 o 
   1   4   3     2765.38     2931.59     54.35 o 
   2   4   3       75.31       77.14      9.68 o 
   3   4   3      644.96      696.00     15.81 o 
   4   4   3       73.13       82.57      6.59 o 
   5   4   3      194.56      209.42      9.60 o 
   6   4   3      347.39      349.98      8.20 o 
   7   4   3     1563.34     1513.49     33.13 o 
   8   4   3       15.97       26.80      6.91 o 
   9   4   3      108.94      112.27     10.84 o 
  10   4   3       11.96       29.48     14.25 o 
  11   4   3       72.41       74.35     19.72 o 
 -12   5   3        9.95        8.33     15.78 o 
 -11   5   3        1.46       -0.35      9.09 o 
 -10   5   3      137.69      150.99     24.33 o 
  -9   5   3       19.08        6.43     14.61 o 
  -8   5   3       63.12       66.41     13.28 o 
  -7   5   3       80.54      105.61     10.74 o 
  -6   5   3     3405.14     3331.94     41.22 o 
  -5   5   3      691.14      702.18     18.94 o 
  -4   5   3     3900.20     3521.84     97.40 o 
  -3   5   3     4453.91     4144.61    140.06 o 
  -2   5   3     1592.16     1682.60     35.87 o 
  -1   5   3        8.00       10.15      7.40 o 
   0   5   3     1396.61     1334.08     64.92 o 
   1   5   3      224.68      193.60      8.84 o 
   2   5   3      969.62     1005.06     34.45 o 
   3   5   3     1055.72     1070.82     14.14 o 
   4   5   3     3933.19     3918.97     64.53 o 
   5   5   3      409.57      407.93      7.49 o 
   6   5   3      813.53      808.90     12.54 o 
   7   5   3        6.64       -5.50      6.78 o 
   8   5   3      192.57      187.86      7.41 o 
   9   5   3        3.23        6.84      6.52 o 
  10   5   3       18.75        4.67     11.05 o 
  11   5   3        9.18       19.52     14.07 o 
 -12   6   3        0.00        7.24      9.83 o 
 -11   6   3       15.92        7.01     11.22 o 
 -10   6   3        0.07        1.59      8.43 o 
  -9   6   3      249.17      233.82      8.78 o 
  -8   6   3        0.71       -3.60      8.03 o 
  -7   6   3        3.06       12.92     10.46 o 
  -6   6   3      252.65      241.44     14.31 o 
  -5   6   3        4.88        5.31      7.63 o 
  -4   6   3       10.59        8.48      6.85 o 
  -3   6   3     2352.00     2130.04     83.53 o 
  -2   6   3       24.65       48.79      5.99 o 
  -1   6   3      297.65      257.74      9.47 o 
   0   6   3       58.94       78.68      6.55 o 
   1   6   3     5565.50     5492.93    426.43 o 
   2   6   3      453.41      470.15     26.23 o 
   3   6   3     1627.54     1567.62     26.23 o 
   4   6   3      639.49      686.70     15.56 o 
   5   6   3      628.50      666.17      7.90 o 
   6   6   3      101.62       99.11     16.85 o 
   7   6   3     1044.67     1082.90     25.94 o 
   8   6   3       42.25       51.02      9.10 o 
   9   6   3        0.39        5.16      7.42 o 
  10   6   3       31.98       36.26     10.66 o 
  11   6   3       14.78       41.25     14.12 o 
 -11   7   3        1.93        4.64      9.40 o 
 -10   7   3       23.05       48.77     22.60 o 
  -9   7   3        0.01       19.73     22.60 o 
  -8   7   3      367.78      357.56     17.00 o 
  -7   7   3        0.43       -3.66      8.26 o 
  -6   7   3     1248.95     1198.68     44.21 o 
  -5   7   3      103.37      100.80      8.35 o 
  -4   7   3     2452.97     2267.02     60.27 o 
  -3   7   3      108.07      104.66      6.12 o 
  -2   7   3       21.23       19.40      5.12 o 
  -1   7   3      106.04      132.93      7.51 o 
   0   7   3     1129.32     1029.27     39.25 o 
   1   7   3       73.81       79.58      6.72 o 
   2   7   3     1559.14     1567.59    100.62 o 
   3   7   3        8.96       14.98      7.46 o 
   4   7   3     3332.46     3314.09    116.00 o 
   5   7   3       78.25       86.24      6.16 o 
   6   7   3       32.11       34.06      5.01 o 
   7   7   3        6.22       10.29     11.63 o 
   8   7   3      144.13      143.97      6.65 o 
   9   7   3        0.46        4.18     10.33 o 
  10   7   3       10.57        5.88     11.60 o 
  11   7   3        2.55       16.21      8.66 o 
 -11   8   3       11.18       16.37      8.31 o 
 -10   8   3        9.14       17.10      9.50 o 
  -9   8   3      106.65      102.77     10.70 o 
  -8   8   3        0.31       -9.01      9.01 o 
  -7   8   3      148.14      173.16      8.95 o 
  -6   8   3        0.90        4.31      6.71 o 
  -5   8   3       95.85      113.77     12.90 o 
  -4   8   3      882.89      835.26     21.23 o 
  -3   8   3     2682.88     2480.42     77.96 o 
  -2   8   3      162.21      149.03      8.63 o 
  -1   8   3       35.22       32.71      5.08 o 
   0   8   3        0.40        2.82      7.59 o 
   1   8   3     2543.42     2521.20    135.69 o 
   2   8   3      232.48      234.87     18.39 o 
   3   8   3     2034.67     1920.99    128.90 o 
   4   8   3      129.05      123.88     11.27 o 
   5   8   3      596.86      693.15     26.37 o 
   6   8   3       26.45       27.97      7.65 o 
   7   8   3      424.21      410.34     11.65 o 
   8   8   3       51.95       59.48      8.76 o 
   9   8   3        7.96       15.59      5.78 o 
  10   8   3       15.78       18.68     13.93 o 
 -11   9   3        0.61       12.21     12.30 o 
 -10   9   3       50.83       61.92      9.63 o 
  -9   9   3       20.09       40.30     12.02 o 
  -8   9   3       34.22       38.05     10.31 o 
  -7   9   3       24.85       28.24      7.11 o 
  -6   9   3     1530.94     1533.03     25.90 o 
  -5   9   3        2.73       -0.84      8.16 o 
  -4   9   3      456.14      468.75      9.47 o 
  -3   9   3      483.02      444.49     17.60 o 
  -2   9   3      354.26      332.88      9.96 o 
  -1   9   3       81.31       90.11      5.63 o 
   0   9   3      262.73      261.29      8.91 o 
   1   9   3      128.03      111.53     10.07 o 
   2   9   3      304.98      276.53     20.37 o 
   3   9   3        7.55       12.20      5.80 o 
   4   9   3      484.94      503.33     26.27 o 
   5   9   3      328.97      327.88     20.87 o 
   6   9   3      211.71      209.59     10.70 o 
   7   9   3       13.39       21.61     10.95 o 
   8   9   3       21.47       26.23      6.10 o 
   9   9   3       24.09       20.94      9.07 o 
  10   9   3       71.60       61.30      9.50 o 
 -10  10   3        2.09       21.02     12.72 o 
  -9  10   3       68.85       90.63     12.16 o 
  -8  10   3        0.74        9.11      7.85 o 
  -7  10   3      257.95      287.25      9.62 o 
  -6  10   3        1.23        5.96      7.08 o 
  -5  10   3      632.98      564.87     45.05 o 
  -4  10   3       14.59       21.04      5.81 o 
  -3  10   3      479.57      466.67     26.70 o 
  -2  10   3       53.84       64.51     10.39 o 
  -1  10   3      102.41      122.47      6.56 o 
   0  10   3        3.25        5.28      6.94 o 
   1  10   3      773.29      700.66     12.27 o 
   2  10   3       61.27       61.62     14.01 o 
   3  10   3       19.30       25.25     10.03 o 
   4  10   3       89.86       78.41      9.13 o 
   5  10   3       58.07       50.31     12.63 o 
   6  10   3        3.21       14.24      8.08 o 
   7  10   3      224.76      224.87      8.33 o 
   8  10   3       16.95       15.80      6.08 o 
   9  10   3       49.45       46.91     14.75 o 
  10  10   3        0.01       14.14      8.70 o 
 -10  11   3       12.37       22.65     12.09 o 
  -9  11   3        7.96       14.36     11.27 o 
  -8  11   3        1.63        6.10     10.83 o 
  -7  11   3        1.14        0.90      7.44 o 
  -6  11   3      661.14      683.14     11.89 o 
  -5  11   3        0.12        9.90      7.17 o 
  -4  11   3      174.22      177.27      7.49 o 
  -3  11   3      220.00      196.12     12.06 o 
  -2  11   3      444.10      427.55      9.13 o 
  -1  11   3        1.75        9.16      5.71 o 
   0  11   3       11.49        1.75     10.49 o 
   1  11   3      112.51      104.39      7.21 o 
   2  11   3        0.86       11.13      6.48 o 
   3  11   3        1.84        7.27      7.85 o 
   4  11   3      192.66      189.62     12.98 o 
   5  11   3        1.01        9.67      6.98 o 
   6  11   3      151.27      135.59      6.62 o 
   7  11   3       15.44       22.15      7.41 o 
   8  11   3       14.46       40.14      7.91 o 
   9  11   3        2.62        2.64      6.85 o 
  -9  12   3       19.43       27.93     11.94 o 
  -8  12   3       22.00       31.11      9.61 o 
  -7  12   3       50.30       53.07      9.46 o 
  -6  12   3       53.75       51.53      9.34 o 
  -5  12   3       29.51       23.51     11.01 o 
  -4  12   3       53.86       53.06     14.34 o 
  -3  12   3      185.20      179.36      6.93 o 
  -2  12   3       45.20       58.56      5.46 o 
  -1  12   3       72.87       78.54      6.16 o 
   0  12   3       16.47       22.66     11.34 o 
   1  12   3      401.53      385.33     15.58 o 
   2  12   3      286.27      274.98     16.79 o 
   3  12   3      281.43      257.23     13.43 o 
   4  12   3       41.29       54.67      9.41 o 
   5  12   3       38.71       51.96     11.51 o 
   6  12   3       47.90       61.79     11.52 o 
   7  12   3      121.75      131.78      8.01 o 
   8  12   3        2.10        4.11      6.04 o 
   9  12   3        3.91       10.61      7.07 o 
  -9  13   3        4.59        6.62     10.53 o 
  -8  13   3       15.06       13.68      8.81 o 
  -7  13   3        0.04       13.63      9.34 o 
  -6  13   3       92.86       97.93      7.54 o 
  -5  13   3       13.04        8.75     10.16 o 
  -4  13   3       91.54      105.86      6.14 o 
  -3  13   3       42.38       31.16      7.02 o 
  -2  13   3        7.93        6.78      6.74 o 
  -1  13   3        1.01        5.76      7.45 o 
   0  13   3      434.20      436.73     15.01 o 
   1  13   3        1.55       19.76      6.99 o 
   2  13   3      186.26      186.74      7.08 o 
   3  13   3        0.35       14.95      6.16 o 
   4  13   3      408.78      399.43     10.53 o 
   5  13   3       11.06       -3.17      8.61 o 
   6  13   3        8.70        3.21      7.96 o 
   7  13   3       18.03       32.41      9.23 o 
   8  13   3       10.50       19.13      9.98 o 
  -8  14   3        0.02        3.01     10.46 o 
  -7  14   3        2.82        5.05      7.96 o 
  -6  14   3        5.38        7.39      7.80 o 
  -5  14   3       10.23        8.54      8.50 o 
  -4  14   3       40.29       50.60      7.43 o 
  -3  14   3      194.80      179.36     11.94 o 
  -2  14   3        8.71        0.62      8.12 o 
  -1  14   3      240.21      255.59     13.94 o 
   0  14   3       40.15       38.98      7.29 o 
   1  14   3      140.80      162.41      8.36 o 
   2  14   3        3.62       15.33      8.54 o 
   3  14   3      138.06      131.45     12.14 o 
   4  14   3        7.41       26.36      6.43 o 
   5  14   3       67.27       72.03      6.89 o 
   6  14   3        0.49        2.69      7.00 o 
   7  14   3       45.83       39.48     12.20 o 
  -7  15   3       12.41       -1.89      9.71 o 
  -6  15   3       46.97       63.13      9.95 o 
  -5  15   3        3.82       21.61      8.10 o 
  -4  15   3       12.75       24.27      6.73 o 
  -3  15   3       34.62       47.01      5.92 o 
  -2  15   3       36.49       26.51      5.90 o 
  -1  15   3        3.28        0.38      7.59 o 
   0  15   3       33.13       43.70      7.10 o 
   1  15   3       69.75       68.68      7.50 o 
   2  15   3       38.68       40.44      7.41 o 
   3  15   3       10.69       31.55      6.64 o 
   4  15   3      160.23      124.10     10.98 o 
   5  15   3       14.68       39.46      8.98 o 
   6  15   3       17.27       23.81      9.51 o 
  -6  16   3        2.28        1.77     10.34 o 
  -5  16   3       20.97       28.03      8.30 o 
  -4  16   3       12.33        9.07      7.22 o 
  -3  16   3      110.21      123.03      9.29 o 
  -2  16   3        1.87       -6.91      7.50 o 
  -1  16   3       12.83       13.04      7.45 o 
   0  16   3       12.96       18.02     12.77 o 
   1  16   3       19.04       24.73      8.60 o 
   2  16   3        0.16       10.88     12.80 o 
   3  16   3        1.24       25.52      9.04 o 
   4  16   3       24.43       23.26      7.33 o 
   5  16   3        0.77        3.64      9.58 o 
  -5  17   3       10.27        5.00     10.03 o 
  -4  17   3       18.26       20.42      9.55 o 
  -3  17   3        1.76        3.89     13.35 o 
  -2  17   3       50.72       61.60     16.04 o 
  -1  17   3        4.65       12.57      6.86 o 
   0  17   3        3.38       11.07      8.79 o 
   1  17   3        1.66       -3.68      9.04 o 
   2  17   3        0.03       23.89      7.76 o 
   3  17   3        0.89        8.54      9.44 o 
   4  17   3       26.25       29.52     13.51 o 
  -3  18   3       68.53       85.66      9.98 o 
  -2  18   3       12.07       16.05     13.04 o 
  -1  18   3        0.06       -8.34      8.34 o 
   0  18   3        0.11       -1.93      9.50 o 
   1  18   3       15.06       26.22      9.18 o 
   2  18   3       18.87       17.20      8.36 o 
 -12   0   4      152.02      125.70     10.10 o 
 -10   0   4        2.79       15.28     10.06 o 
  -8   0   4        2.35        1.10      9.34 o 
  -6   0   4      575.67      569.80     15.97 o 
  -4   0   4        9.49       52.74     13.70 o 
  -2   0   4    10659.52    10491.07    238.71 o 
   0   0   4     9590.69    10142.21     85.39 o 
   2   0   4     7345.26     8086.42     30.82 o 
   4   0   4     3117.55     3284.30     33.51 o 
   6   0   4     4491.16     4622.98     24.89 o 
   8   0   4      653.01      666.42     16.03 o 
  10   0   4        6.30       19.67     15.11 o 
 -12   1   4        4.27       12.13      9.97 o 
 -11   1   4       86.15       98.44      7.73 o 
 -10   1   4        8.17       14.20      6.44 o 
  -9   1   4       86.87       87.60      5.75 o 
  -8   1   4        8.37        7.52      6.88 o 
  -7   1   4      517.62      475.90     20.22 o 
  -6   1   4      250.39      280.38     10.05 o 
  -5   1   4     4377.58     4121.59    282.06 o 
  -4   1   4       45.06       52.35      9.48 o 
  -3   1   4     4218.40     3643.24     41.80 o 
  -2   1   4      767.41      709.35     13.59 o 
  -1   1   4     1173.62     1205.15     11.00 o 
   0   1   4       48.59       49.24      5.57 o 
   1   1   4     2317.59     2604.99     21.22 o 
   2   1   4     3451.38     3909.93     12.67 o 
   3   1   4      533.28      509.12      9.76 o 
   4   1   4       96.05       88.31      7.67 o 
   5   1   4     5312.78     5485.55     77.57 o 
   6   1   4      100.00      103.47      7.01 o 
   7   1   4      104.79      116.30      8.06 o 
   8   1   4       29.40       37.72      9.71 o 
   9   1   4       86.87       95.66     10.24 o 
  10   1   4        0.17       -2.83     10.66 o 
  11   1   4      100.17       83.73     18.31 o 
 -12   2   4      123.00      120.10      9.56 o 
 -11   2   4        8.60       23.03      7.62 o 
 -10   2   4       59.42       69.28      7.27 o 
  -9   2   4       35.32       35.75      8.54 o 
  -8   2   4      195.06      172.23     25.97 o 
  -7   2   4       18.79       21.20      9.52 o 
  -6   2   4        4.42        2.83      7.56 o 
  -5   2   4      295.39      315.31      9.70 o 
  -4   2   4     4744.13     4456.49     73.64 o 
  -3   2   4      283.02      245.59      8.01 o 
  -2   2   4    13230.45    12569.44     37.47 o 
  -1   2   4      635.58      636.36      8.58 o 
   0   2   4     1825.10     1900.09     18.00 o 
   1   2   4        3.96        9.92      5.61 o 
   2   2   4     3876.90     4065.67     45.27 o 
   3   2   4     1103.13     1223.38     12.27 o 
   4   2   4      188.23      196.77     15.15 o 
   5   2   4      503.78      501.84     10.45 o 
   6   2   4     1862.24     1915.11     48.88 o 
   7   2   4       74.12       78.27      8.04 o 
   8   2   4     1157.39     1085.38     20.91 o 
   9   2   4       13.51       17.92      9.05 o 
  10   2   4        7.65       11.55      9.04 o 
  11   2   4        9.48       19.08     11.93 o 
 -12   3   4        0.32       -0.22     10.07 o 
 -11   3   4       20.79       40.02      8.91 o 
 -10   3   4       21.73       30.60      7.31 o 
  -9   3   4      153.71      180.81      7.43 o 
  -8   3   4       27.25       39.37      9.47 o 
  -7   3   4      167.72      169.62     10.61 o 
  -6   3   4       19.14       27.16      8.24 o 
  -5   3   4     9893.96     9490.67     58.46 o 
  -4   3   4       20.94       36.98      6.43 o 
  -3   3   4     2747.80     2516.63     41.38 o 
  -2   3   4      921.14      953.44     11.19 o 
  -1   3   4     1490.19     1655.88     20.05 o 
   0   3   4     1347.68     1467.42     11.16 o 
   1   3   4       31.19       37.18      6.70 o 
   2   3   4      616.82      725.99     24.03 o 
   3   3   4     1158.76     1218.49     23.62 o 
   4   3   4      303.63      330.85     11.00 o 
   5   3   4     2869.58     3010.63     16.93 o 
   6   3   4        0.05        1.78      7.58 o 
   7   3   4     1017.24     1084.06     25.17 o 
   8   3   4       46.93       48.91      6.36 o 
   9   3   4      191.57      182.72      8.85 o 
  10   3   4        1.25       18.57     10.94 o 
  11   3   4       31.43       23.24      8.22 o 
 -12   4   4       45.78       43.24     16.50 o 
 -11   4   4        4.67       -6.20      7.57 o 
 -10   4   4       38.01       37.29      6.60 o 
  -9   4   4       20.23       38.50     15.30 o 
  -8   4   4      212.98      205.23      9.29 o 
  -7   4   4       58.55       64.32      9.57 o 
  -6   4   4       50.58       39.84     10.56 o 
  -5   4   4      482.31      431.58     15.48 o 
  -4   4   4      759.18      656.50     16.95 o 
  -3   4   4     1450.92     1358.00     11.63 o 
  -2   4   4     4027.56     3684.34     98.74 o 
  -1   4   4      935.65      985.95     36.92 o 
   0   4   4      220.19      225.78      7.54 o 
   1   4   4       25.71       32.31      7.59 o 
   2   4   4       79.94      119.21     33.44 o 
   3   4   4     1230.06     1208.50     17.20 o 
   4   4   4      183.78      181.78      9.57 o 
   5   4   4        1.89        7.05      7.51 o 
   6   4   4       69.62       79.30      5.99 o 
   7   4   4       81.57       76.19      6.76 o 
   8   4   4      889.01      853.89     22.13 o 
   9   4   4        0.05       51.52     12.56 o 
  10   4   4        7.70      -12.88     12.88 o 
  11   4   4        2.21        3.57     11.90 o 
 -12   5   4       22.73       30.31      8.47 o 
 -11   5   4        3.41       11.07      7.73 o 
 -10   5   4        8.91        7.70     10.45 o 
  -9   5   4       41.14       58.95     11.37 o 
  -8   5   4       12.82       -5.05      9.31 o 
  -7   5   4      464.52      461.24     31.05 o 
  -6   5   4        2.63       28.24      8.34 o 
  -5   5   4     2676.35     2451.53     16.34 o 
  -4   5   4       38.50       38.66      7.34 o 
  -3   5   4     1714.74     1465.23     22.51 o 
  -2   5   4      387.62      374.30      8.25 o 
  -1   5   4      365.19      303.65     12.06 o 
   0   5   4      220.15      255.05     14.26 o 
   1   5   4     4543.29     4803.66     73.92 o 
   2   5   4      167.16      174.01      7.74 o 
   3   5   4      706.94      749.15     12.77 o 
   4   5   4      426.63      456.63      8.33 o 
   5   5   4     2149.40     2152.89     10.16 o 
   6   5   4       33.87       37.02      5.89 o 
   7   5   4      505.36      525.31     17.25 o 
   8   5   4        7.13       21.87      7.48 o 
   9   5   4       89.02       93.87     11.02 o 
  10   5   4        4.40        4.05     11.08 o 
  11   5   4       35.54       38.48     12.39 o 
 -12   6   4       38.08       41.68      8.07 o 
 -11   6   4        1.52       -1.57      9.30 o 
 -10   6   4       14.68       28.93     13.60 o 
  -9   6   4        2.65       -5.91     13.69 o 
  -8   6   4       71.09       68.90      8.63 o 
  -7   6   4      363.05      338.83     27.36 o 
  -6   6   4      248.16      259.71     21.31 o 
  -5   6   4        4.74       -1.14      6.54 o 
  -4   6   4      398.78      357.27     14.67 o 
  -3   6   4        1.44        7.58      6.61 o 
  -2   6   4     2306.48     2022.43     57.08 o 
  -1   6   4      530.70      575.87     13.58 o 
   0   6   4     3442.52     3599.22    217.91 o 
   1   6   4       40.71       60.51      7.46 o 
   2   6   4     2165.82     2183.63     38.38 o 
   3   6   4       44.21       33.76      5.90 o 
   4   6   4       42.22       48.26      6.26 o 
   5   6   4       94.78       89.61      6.12 o 
   6   6   4     1390.56     1391.59     14.80 o 
   7   6   4      109.69      111.18      8.20 o 
   8   6   4      763.44      771.39     30.82 o 
   9   6   4       61.22       63.19      8.81 o 
  10   6   4        6.03        2.72     11.34 o 
  11   6   4        4.15       22.22     10.18 o 
 -11   7   4       30.45       44.25      8.52 o 
 -10   7   4       28.81       10.55     11.30 o 
  -9   7   4        2.69       13.73     14.27 o 
  -8   7   4        0.01        8.87     10.71 o 
  -7   7   4      201.68      189.30      9.09 o 
  -6   7   4       80.35       77.51     10.77 o 
  -5   7   4      229.89      233.08      8.68 o 
  -4   7   4        3.65        9.95      5.49 o 
  -3   7   4      542.93      486.16     15.89 o 
  -2   7   4      206.55      186.72      7.70 o 
  -1   7   4       82.87       91.09      7.83 o 
   0   7   4       32.36       58.96      7.40 o 
   1   7   4     4564.95     4397.34    331.81 o 
   2   7   4       48.74       48.61      6.39 o 
   3   7   4      193.78      177.72     14.22 o 
   4   7   4        0.05       -4.11      7.51 o 
   5   7   4     1368.98     1338.08     11.86 o 
   6   7   4        0.01        2.82      7.48 o 
   7   7   4       40.62       56.32     10.61 o 
   8   7   4       45.09       53.59      8.38 o 
   9   7   4       29.33       29.86      6.21 o 
  10   7   4        0.00       -5.30     12.13 o 
 -11   8   4        9.18       21.35     12.90 o 
 -10   8   4        6.35        0.59     13.85 o 
  -9   8   4        1.96       -1.68     10.78 o 
  -8   8   4      189.38      197.55     12.89 o 
  -7   8   4       58.77       82.64     11.07 o 
  -6   8   4       69.21       77.26      7.94 o 
  -5   8   4       14.06       13.30      7.13 o 
  -4   8   4      250.71      236.88      8.55 o 
  -3   8   4      250.29      247.47      7.58 o 
  -2   8   4     1963.36     1832.78     47.34 o 
  -1   8   4      424.28      428.52      7.58 o 
   0   8   4      857.23      886.19     30.46 o 
   1   8   4       81.73       76.46      5.68 o 
   2   8   4     1715.26     1652.10     96.92 o 
   3   8   4        0.31        0.59      6.53 o 
   4   8   4        3.63        9.05      7.58 o 
   5   8   4       21.78       30.29      5.61 o 
   6   8   4      608.84      570.48      8.73 o 
   7   8   4        2.28        5.91      5.74 o 
   8   8   4      528.37      517.84      8.34 o 
   9   8   4        0.99        5.76     10.42 o 
  10   8   4       16.88       41.09      8.08 o 
 -11   9   4        4.27       -5.65     13.54 o 
 -10   9   4        0.15       12.56      9.57 o 
  -9   9   4       17.44       35.35     11.91 o 
  -8   9   4        0.41        9.79     11.18 o 
  -7   9   4      113.33       98.00     11.21 o 
  -6   9   4       18.34       27.87      7.46 o 
  -5   9   4      727.14      750.02     11.54 o 
  -4   9   4      490.15      451.97     18.38 o 
  -3   9   4      388.04      366.14      8.45 o 
  -2   9   4      614.75      575.28      7.14 o 
  -1   9   4      925.71      847.95      9.05 o 
   0   9   4       88.50       83.85     16.10 o 
   1   9   4      189.50      204.24     13.97 o 
   2   9   4      113.30      110.92      9.69 o 
   3   9   4        0.72        3.78     10.48 o 
   4   9   4      146.24      131.93      7.96 o 
   5   9   4      649.16      683.29     52.33 o 
   6   9   4       71.04       67.59      6.42 o 
   7   9   4      153.21      153.48      7.56 o 
   8   9   4        0.43        8.45      6.17 o 
   9   9   4       13.45       16.12      7.31 o 
  10   9   4        4.31       25.48     14.05 o 
 -10  10   4        4.00        4.45     10.25 o 
  -9  10   4        0.06       -8.62     12.23 o 
  -8  10   4       77.17       75.04      9.55 o 
  -7  10   4       20.49       11.81      9.51 o 
  -6  10   4      229.64      237.61      8.27 o 
  -5  10   4        4.10       14.24      7.78 o 
  -4  10   4      269.36      270.46      6.76 o 
  -3  10   4      201.18      174.68      6.27 o 
  -2  10   4     1212.26     1091.26     31.63 o 
  -1  10   4        0.04       14.66      5.69 o 
   0  10   4      359.00      344.36     13.48 o 
   1  10   4       24.46       32.34      6.41 o 
   2  10   4       38.38       50.52      7.36 o 
   3  10   4        9.26        5.50      7.29 o 
   4  10   4       56.02       64.04      6.78 o 
   5  10   4       34.26       29.39      6.29 o 
   6  10   4       73.46       89.36     10.44 o 
   7  10   4       61.25       67.07      6.66 o 
   8  10   4      187.35      180.97     10.85 o 
   9  10   4        6.73       51.02     16.68 o 
 -10  11   4        0.32       -2.98     10.54 o 
  -9  11   4       35.78       13.16     20.02 o 
  -8  11   4        0.15        3.34      9.37 o 
  -7  11   4       42.38       50.64      7.84 o 
  -6  11   4        0.05        4.50      9.07 o 
  -5  11   4     1294.46     1203.08     23.78 o 
  -4  11   4        1.05       -3.78      6.30 o 
  -3  11   4      101.63       97.67     10.73 o 
  -2  11   4        2.59        7.55      6.27 o 
  -1  11   4      418.00      414.70     17.32 o 
   0  11   4      358.58      347.42     13.82 o 
   1  11   4      469.93      474.83      9.46 o 
   2  11   4      288.24      279.02     10.78 o 
   3  11   4      133.29      116.07      8.73 o 
   4  11   4      214.63      193.89      9.70 o 
   5  11   4      718.71      654.83     39.38 o 
   6  11   4       14.41       44.78     11.73 o 
   7  11   4       86.28       65.39      6.10 o 
   8  11   4        5.89       34.71     10.15 o 
   9  11   4       42.27       55.19      7.25 o 
  -9  12   4        1.00        6.03     10.74 o 
  -8  12   4        7.28       23.64     12.32 o 
  -7  12   4        2.93       11.26      8.36 o 
  -6  12   4       50.28       70.91      9.61 o 
  -5  12   4       23.97       15.16      9.39 o 
  -4  12   4      256.96      234.22     16.97 o 
  -3  12   4       92.71      108.50      5.65 o 
  -2  12   4      529.32      527.37     18.55 o 
  -1  12   4       16.09       14.84      7.50 o 
   0  12   4       35.33       33.45      9.41 o 
   1  12   4        4.52       -7.70      7.70 o 
   2  12   4      191.87      182.34      8.00 o 
   3  12   4        4.83        8.51      6.06 o 
   4  12   4      134.58      104.94      7.58 o 
   5  12   4       56.35       53.33      8.35 o 
   6  12   4      181.26      169.34      6.48 o 
   7  12   4       16.93       17.50      8.77 o 
   8  12   4      104.25      110.94      7.04 o 
  -9  13   4        0.84       -4.80     10.84 o 
  -8  13   4        0.07       -6.46     10.83 o 
  -7  13   4        0.13       16.35      8.48 o 
  -6  13   4       17.32       21.31      9.04 o 
  -5  13   4       65.70       70.53      6.58 o 
  -4  13   4       16.82       23.23      7.21 o 
  -3  13   4      227.38      231.88     13.81 o 
  -2  13   4        5.69        4.74      6.66 o 
  -1  13   4       33.64       24.69     11.05 o 
   0  13   4      262.91      269.52     11.14 o 
   1  13   4      278.30      274.37      9.75 o 
   2  13   4       46.49       45.32      6.20 o 
   3  13   4       11.21       20.60      8.66 o 
   4  13   4       26.77       41.76      7.88 o 
   5  13   4      406.53      416.28     30.66 o 
   6  13   4        6.50        5.14      7.69 o 
   7  13   4        0.06       -3.84      7.32 o 
   8  13   4        1.08       15.52      7.11 o 
  -8  14   4       35.66       40.68     11.34 o 
  -7  14   4       14.72       11.00     10.61 o 
  -6  14   4       11.00       11.48      9.44 o 
  -5  14   4       10.63       -2.05      8.42 o 
  -4  14   4       15.21       21.39      6.37 o 
  -3  14   4        6.41       11.47      7.98 o 
  -2  14   4      374.22      375.87     16.26 o 
  -1  14   4        0.94       15.51      6.08 o 
   0  14   4       84.59       82.97     14.68 o 
   1  14   4       69.37       79.70      7.04 o 
   2  14   4      491.42      493.86     25.38 o 
   3  14   4       26.78       21.81      7.31 o 
   4  14   4       73.52       80.52      8.76 o 
   5  14   4        9.86       16.96      6.99 o 
   6  14   4       98.32       99.22     12.20 o 
   7  14   4        0.61        1.45     11.03 o 
  -7  15   4       22.09       29.35     11.33 o 
  -6  15   4        8.27       19.18      9.90 o 
  -5  15   4       60.22       69.21      7.96 o 
  -4  15   4        0.13        0.41      7.73 o 
  -3  15   4       32.66       38.78     12.53 o 
  -2  15   4       54.12       53.48     11.90 o 
  -1  15   4       56.23       61.51     10.06 o 
   0  15   4        2.47       12.75      8.30 o 
   1  15   4       77.11       80.14      7.35 o 
   2  15   4       25.77       39.49      7.39 o 
   3  15   4       49.81       46.98      8.95 o 
   4  15   4       43.30       67.21      9.04 o 
   5  15   4       72.01       82.43     10.07 o 
   6  15   4        5.03        1.21     11.42 o 
  -6  16   4        5.02       17.82     11.31 o 
  -5  16   4        0.33       -6.83     10.62 o 
  -4  16   4       71.60       68.02      8.01 o 
  -3  16   4       11.20       10.55      9.20 o 
  -2  16   4       82.27       90.06      7.86 o 
  -1  16   4        6.50       15.55      6.71 o 
   0  16   4        1.10        9.32      7.38 o 
   1  16   4        0.60        7.88     10.73 o 
   2  16   4       33.94       49.02      8.92 o 
   3  16   4        3.93        6.09      7.92 o 
   4  16   4        2.68       21.20      8.04 o 
   5  16   4        0.96        3.00      8.51 o 
  -5  17   4       83.59       75.60     19.83 o 
  -4  17   4        0.09        8.82      8.45 o 
  -3  17   4        5.02        5.76     11.21 o 
  -2  17   4        1.10       16.77      9.19 o 
  -1  17   4       22.07       37.70      9.21 o 
   0  17   4        0.61       21.42     11.35 o 
   1  17   4        3.45        6.56      9.16 o 
   2  17   4        4.71        4.66      9.60 o 
   3  17   4       16.29        0.45      7.61 o 
   4  17   4        4.57        2.67     11.67 o 
  -3  18   4        0.44      -13.73     21.84 o 
  -2  18   4       20.89       31.14      8.41 o 
  -1  18   4        0.31        4.14     12.76 o 
   0  18   4        0.00        6.32      9.36 o 
   1  18   4        0.01        5.73      8.27 o 
 -11   0   5      174.92      148.69      9.34 o 
  -9   0   5        0.74        5.75      9.62 o 
  -7   0   5      124.36      126.41     13.71 o 
  -5   0   5      407.40      393.94     15.65 o 
  -3   0   5     4019.49     3610.35    111.27 o 
  -1   0   5     9524.26     9759.31    411.90 o 
   1   0   5     1223.82     1208.60     11.92 o 
   3   0   5     1286.81     1236.17     12.50 o 
   5   0   5       10.99       18.17     11.36 o 
   7   0   5     1456.51     1524.31     18.01 o 
   9   0   5      108.18      112.54     15.10 o 
  11   0   5        0.07        8.50     11.89 o 
 -12   1   5        5.09       -1.05      8.17 o 
 -11   1   5        0.07        2.94      7.64 o 
 -10   1   5       68.92       88.60      8.62 o 
  -9   1   5        6.15       10.37      8.07 o 
  -8   1   5        0.87        0.84      7.69 o 
  -7   1   5      172.74      134.96     23.33 o 
  -6   1   5      845.33      897.83     11.30 o 
  -5   1   5      206.42      183.68     10.20 o 
  -4   1   5     2074.89     1873.29     13.73 o 
  -3   1   5       16.72       17.83      6.83 o 
  -2   1   5      852.92      965.10     15.44 o 
  -1   1   5      288.52      274.80      7.54 o 
   0   1   5     3499.01     3778.30     13.78 o 
   1   1   5       15.19       16.49      5.01 o 
   2   1   5     1343.52     1133.70      8.08 o 
   3   1   5      127.87      183.80      7.64 o 
   4   1   5     1981.84     1968.30     11.28 o 
   5   1   5       78.30       64.05      5.61 o 
   6   1   5     1357.15     1379.84     25.07 o 
   7   1   5       19.42       24.13     11.58 o 
   8   1   5       26.96       38.92      8.15 o 
   9   1   5        3.50        0.26      8.49 o 
  10   1   5      155.78      123.26      9.35 o 
  11   1   5       39.38       24.40      8.54 o 
 -12   2   5        1.68       -8.90      9.46 o 
 -11   2   5      167.25      174.87     16.07 o 
 -10   2   5       41.97       61.17      7.56 o 
  -9   2   5       29.60       35.09      6.90 o 
  -8   2   5        2.46        8.95      7.74 o 
  -7   2   5      548.01      563.72     16.50 o 
  -6   2   5      694.68      671.22     16.17 o 
  -5   2   5       12.80        8.91      8.48 o 
  -4   2   5      367.25      384.52      9.32 o 
  -3   2   5     5340.38     4710.26    212.62 o 
  -2   2   5     1154.79     1119.95     29.66 o 
  -1   2   5    10426.46    10847.69    140.64 o 
   0   2   5     2559.65     2668.86     26.20 o 
   1   2   5      816.60      887.10      9.85 o 
   2   2   5       93.53      102.54      5.20 o 
   3   2   5      338.06      341.28      6.63 o 
   4   2   5      283.57      297.55      9.28 o 
   5   2   5        0.30       -0.43      6.57 o 
   6   2   5        2.12        8.99      6.57 o 
   7   2   5      455.22      487.35     15.81 o 
   8   2   5       25.36       37.62      7.85 o 
   9   2   5      432.86      428.40      9.96 o 
  10   2   5       16.24        8.74     17.24 o 
  11   2   5        0.10      -12.09     12.09 o 
 -12   3   5        1.65        7.95      8.16 o 
 -11   3   5       12.04        8.63      7.75 o 
 -10   3   5       75.74       97.86      8.12 o 
  -9   3   5        0.42        6.53      7.07 o 
  -8   3   5      512.57      553.89     10.34 o 
  -7   3   5        5.70       15.91      8.19 o 
  -6   3   5     1198.27     1236.60     30.41 o 
  -5   3   5      133.42      130.66      8.32 o 
  -4   3   5     2841.06     2557.39     76.86 o 
  -3   3   5       43.20       33.92      8.58 o 
  -2   3   5       59.03       59.15      6.91 o 
  -1   3   5        0.71        9.21      6.55 o 
   0   3   5     5595.85     5774.49     74.37 o 
   1   3   5        3.91        7.63      6.36 o 
   2   3   5      142.87      179.07      7.79 o 
   3   3   5      147.49      177.46      5.80 o 
   4   3   5      462.51      499.19      7.60 o 
   5   3   5       16.75       28.45      6.62 o 
   6   3   5      478.52      504.62     15.94 o 
   7   3   5       10.92        4.51      6.33 o 
   8   3   5        7.79       19.09      6.35 o 
   9   3   5        8.33       24.18      8.77 o 
  10   3   5      182.34      170.95     13.52 o 
  11   3   5       11.67       31.24     12.19 o 
 -12   4   5       18.20       10.14      7.62 o 
 -11   4   5      125.75      144.00     12.77 o 
 -10   4   5        2.84       -0.39      8.94 o 
  -9   4   5       69.39       76.27      7.48 o 
  -8   4   5       20.42       22.63      8.40 o 
  -7   4   5      555.09      567.93     15.47 o 
  -6   4   5       46.74       63.31      9.56 o 
  -5   4   5       25.91       18.78      6.51 o 
  -4   4   5        1.84        9.88      9.02 o 
  -3   4   5    14349.43    13159.53    157.14 o 
  -2   4   5      347.66      343.67     10.02 o 
  -1   4   5     6069.87     6600.02     65.77 o 
   0   4   5      387.22      437.12      8.17 o 
   1   4   5      188.40      220.47      7.28 o 
   2   4   5      150.91      178.05      7.78 o 
   3   4   5       91.23       93.14      6.41 o 
   4   4   5      267.88      275.33      8.31 o 
   5   4   5      518.72      712.97    173.06 o 
   6   4   5       61.61       65.47      7.83 o 
   7   4   5      505.07      497.88      9.13 o 
   8   4   5       25.33       34.84      8.93 o 
   9   4   5      372.40      406.56     10.37 o 
  10   4   5        0.83        8.13     13.02 o 
  11   4   5        1.56       -0.26      9.99 o 
 -12   5   5        0.77        2.89      8.54 o 
 -11   5   5       11.21       20.77      8.24 o 
 -10   5   5      182.02      194.17     12.54 o 
  -9   5   5        1.95       13.25      7.42 o 
  -8   5   5       25.23       36.60      9.03 o 
  -7   5   5      147.31      138.20      9.37 o 
  -6   5   5       77.08       79.63      8.87 o 
  -5   5   5        6.02       18.17     15.77 o 
  -4   5   5     2636.94     2416.11     14.38 o 
  -3   5   5      233.49      196.77     20.51 o 
  -2   5   5     1323.44     1293.60     43.14 o 
  -1   5   5      313.70      307.58     15.58 o 
   0   5   5     4178.16     4575.39     92.27 o 
   1   5   5      100.08       86.52      6.71 o 
   2   5   5      318.98      285.62      7.13 o 
   3   5   5      127.40      111.79      7.71 o 
   4   5   5     1383.63     1440.90     30.39 o 
   5   5   5      802.51      813.48     13.07 o 
   6   5   5     1642.16     1659.39     10.22 o 
   7   5   5       51.12       55.26     10.54 o 
   8   5   5        4.29        5.79      7.16 o 
   9   5   5       53.49       55.47      7.01 o 
  10   5   5      127.57      108.74     15.70 o 
 -12   6   5        1.70       26.80      9.51 o 
 -11   6   5       87.76       92.04      7.24 o 
 -10   6   5        0.40        2.77      9.34 o 
  -9   6   5       21.70       22.50      8.14 o 
  -8   6   5        3.37        6.61      9.39 o 
  -7   6   5      250.83      251.93     11.03 o 
  -6   6   5       72.75       74.92     13.52 o 
  -5   6   5       82.36       79.32      8.74 o 
  -4   6   5       96.97       90.23     10.21 o 
  -3   6   5     2926.65     2753.71     50.99 o 
  -2   6   5      577.54      604.35     17.56 o 
  -1   6   5     5271.65     5174.09    172.06 o 
   0   6   5      374.00      376.42      9.98 o 
   1   6   5      945.26      943.62      8.94 o 
   2   6   5       65.08       82.61      8.06 o 
   3   6   5     1623.92     1673.40     42.35 o 
   4   6   5      522.49      535.68     13.74 o 
   5   6   5        1.91        7.83      5.77 o 
   6   6   5        4.04        8.06      6.19 o 
   7   6   5     1081.23     1096.57     37.74 o 
   8   6   5       31.23       35.48      8.52 o 
   9   6   5       38.68       39.13     12.41 o 
  10   6   5        1.27       35.16      9.55 o 
 -11   7   5        0.02       -4.04      9.13 o 
 -10   7   5       42.21       61.41      8.68 o 
  -9   7   5        6.51       15.11      8.14 o 
  -8   7   5       64.27       71.07     10.22 o 
  -7   7   5       67.97       72.78     11.31 o 
  -6   7   5      111.47       97.16     13.31 o 
  -5   7   5        3.09       12.23      7.22 o 
  -4   7   5     1421.46     1376.59     18.71 o 
  -3   7   5       37.22       42.90      8.09 o 
  -2   7   5      193.38      209.18     13.55 o 
  -1   7   5      215.46      198.22      6.45 o 
   0   7   5     1207.09     1154.86     56.36 o 
   1   7   5       35.17       35.00      8.66 o 
   2   7   5     1823.92     1859.40     12.53 o 
   3   7   5      328.51      345.33      8.27 o 
   4   7   5     1536.73     1559.47     40.77 o 
   5   7   5        4.36       11.96      5.98 o 
   6   7   5     1067.30     1059.93     21.78 o 
   7   7   5        1.88       11.27      7.08 o 
   8   7   5        4.88       16.62      9.63 o 
   9   7   5        8.86       25.09      9.16 o 
  10   7   5       33.45       21.06     12.24 o 
 -11   8   5       73.43       63.68     11.76 o 
 -10   8   5       16.97       34.17      9.12 o 
  -9   8   5       53.18       47.49     11.08 o 
  -8   8   5       43.29       64.09     23.02 o 
  -7   8   5      203.87      208.81     13.08 o 
  -6   8   5        9.46       19.22      9.10 o 
  -5   8   5       28.34       33.64      6.44 o 
  -4   8   5      310.29      286.80      8.93 o 
  -3   8   5     1723.84     1621.42     57.60 o 
  -2   8   5      238.10      248.45      9.59 o 
  -1   8   5     3525.35     3289.46     76.48 o 
   0   8   5      189.99      176.67      6.67 o 
   1   8   5        0.16        7.03      6.19 o 
   2   8   5       29.95       36.50      7.99 o 
   3   8   5      730.93      736.16     27.71 o 
   4   8   5      838.50      791.77     18.43 o 
   5   8   5        3.51       10.37      9.29 o 
   6   8   5       38.48       49.82      7.36 o 
   7   8   5      651.84      624.02     24.16 o 
   8   8   5       10.19        5.59     14.27 o 
   9   8   5       42.22       51.85     15.11 o 
  10   8   5        0.13        9.21      6.65 o 
 -11   9   5        1.59        3.88     12.86 o 
 -10   9   5       36.67       29.75     10.04 o 
  -9   9   5        7.67       19.70     11.98 o 
  -8   9   5      212.91      206.74     10.91 o 
  -7   9   5      108.05      103.77     10.12 o 
  -6   9   5      269.40      309.15     10.46 o 
  -5   9   5        9.04       18.17      7.24 o 
  -4   9   5      758.11      762.45     27.06 o 
  -3   9   5      174.46      159.41      7.29 o 
  -2   9   5      248.61      231.90      8.38 o 
  -1   9   5       15.27       11.55      7.23 o 
   0   9   5     1731.44     1715.58     44.63 o 
   1   9   5        5.77        5.76      7.62 o 
   2   9   5       14.20       21.67      6.28 o 
   3   9   5        0.04       21.62      7.29 o 
   4   9   5      807.24      788.27     34.64 o 
   5   9   5       81.44       84.59      5.38 o 
   6   9   5      118.81      118.92      6.58 o 
   7   9   5       69.86       74.16      8.38 o 
   8   9   5       16.23       13.38      7.09 o 
   9   9   5       16.72       18.83      9.96 o 
 -10  10   5        8.52       20.80     11.87 o 
  -9  10   5       18.41       12.86     15.90 o 
  -8  10   5       10.08       11.14     10.56 o 
  -7  10   5      258.92      280.99     10.93 o 
  -6  10   5        1.03        3.09     14.04 o 
  -5  10   5        0.60       10.13      7.18 o 
  -4  10   5        3.17       22.21      6.92 o 
  -3  10   5     1344.59     1218.52     55.23 o 
  -2  10   5      110.86      112.35      8.02 o 
  -1  10   5     1263.57     1255.22      9.18 o 
   0  10   5        9.13        9.92      7.29 o 
   1  10   5       66.17       62.64      6.45 o 
   2  10   5       71.81       60.12      6.61 o 
   3  10   5       24.07       16.75      7.62 o 
   4  10   5        1.81       10.54      6.67 o 
   5  10   5       21.54       24.88     10.65 o 
   6  10   5        6.46        2.99      7.82 o 
   7  10   5       54.53       64.48      7.96 o 
   8  10   5        8.14        2.24      7.35 o 
   9  10   5      127.01      103.36     12.03 o 
 -10  11   5       30.24       26.99     16.89 o 
  -9  11   5        2.10       -5.94     16.20 o 
  -8  11   5       55.54       72.50     10.92 o 
  -7  11   5        9.08       22.06      9.94 o 
  -6  11   5       53.11       50.26     12.18 o 
  -5  11   5       93.24       95.53      8.65 o 
  -4  11   5      353.94      329.73     11.70 o 
  -3  11   5       36.32       41.66      6.66 o 
  -2  11   5       28.84       17.21     11.18 o 
  -1  11   5        8.27       14.74      6.47 o 
   0  11   5     1372.55     1333.08     20.81 o 
   1  11   5        7.70       11.46      6.55 o 
   2  11   5       32.21       38.36      6.70 o 
   3  11   5        0.92        7.22     10.22 o 
   4  11   5        7.94        5.51      6.82 o 
   5  11   5      102.91      112.80      7.52 o 
   6  11   5      221.05      206.64      9.42 o 
   7  11   5       21.01       17.75      6.56 o 
   8  11   5       10.51        8.82      7.84 o 
  -9  12   5        0.27       28.80     16.75 o 
  -8  12   5        1.91        9.26     11.23 o 
  -7  12   5       60.05       72.95     10.72 o 
  -6  12   5        6.15       27.11     11.68 o 
  -5  12   5        2.27       -0.77     15.79 o 
  -4  12   5        1.59       -2.99      7.02 o 
  -3  12   5      156.51      140.77     13.05 o 
  -2  12   5       30.99       37.09      6.60 o 
  -1  12   5      542.49      591.85     11.31 o 
   0  12   5      363.63      382.06     15.64 o 
   1  12   5        1.27        0.83      6.75 o 
   2  12   5       16.67       19.97      6.77 o 
   3  12   5      126.78      117.17     18.41 o 
   4  12   5       43.58       50.81      8.34 o 
   5  12   5       30.30       50.31     11.46 o 
   6  12   5       31.22       27.94      5.89 o 
   7  12   5      100.10       89.57      7.60 o 
   8  12   5        4.38        9.93      7.84 o 
  -9  13   5        2.25       61.04     17.31 o 
  -8  13   5        1.69       22.80     11.64 o 
  -7  13   5        7.29       19.93     15.55 o 
  -6  13   5       31.96       26.29      9.88 o 
  -5  13   5        4.09        9.58      7.10 o 
  -4  13   5      104.53      116.59      7.57 o 
  -3  13   5       18.74       11.21      7.78 o 
  -2  13   5       62.86       69.01      6.07 o 
  -1  13   5       47.18       56.43      7.67 o 
   0  13   5       56.75       47.57      6.45 o 
   1  13   5        4.50        5.13      7.96 o 
   2  13   5      277.92      300.32      9.84 o 
   3  13   5       54.11       55.65     18.02 o 
   4  13   5       66.84       77.97      8.51 o 
   5  13   5       69.04       63.56     15.80 o 
   6  13   5      122.78      101.36      6.82 o 
   7  13   5        0.10       13.48      6.98 o 
  -8  14   5        4.00       12.64     12.31 o 
  -7  14   5        6.56       29.81     14.58 o 
  -6  14   5        3.30       12.02      9.95 o 
  -5  14   5        3.71       -0.84      7.61 o 
  -4  14   5       16.27       19.86      7.70 o 
  -3  14   5       70.13       76.03      6.41 o 
  -2  14   5       17.32        7.91     11.56 o 
  -1  14   5      185.04      207.34     13.32 o 
   0  14   5        0.01       -8.24      8.24 o 
   1  14   5        4.47       -6.41      6.41 o 
   2  14   5        0.47        3.57      6.54 o 
   3  14   5      210.48      196.18     11.25 o 
   4  14   5        2.13        7.48      7.36 o 
   5  14   5        0.08       -3.82     12.74 o 
   6  14   5        1.16       37.18     17.52 o 
  -7  15   5       23.56       54.43     16.86 o 
  -6  15   5       25.59       29.84     12.58 o 
  -5  15   5       20.74       23.30      9.45 o 
  -4  15   5       64.61       88.97      9.49 o 
  -3  15   5        5.42       12.90     11.59 o 
  -2  15   5       12.81        7.60     11.37 o 
  -1  15   5       45.26       51.90      7.70 o 
   0  15   5       68.85       90.24      7.60 o 
   1  15   5        2.22        4.09      6.64 o 
   2  15   5       50.47       45.41      6.88 o 
   3  15   5        2.28       -2.98      8.69 o 
   4  15   5       57.88       91.18     17.76 o 
   5  15   5        0.32        7.54      8.12 o 
   6  15   5        9.87       14.08      7.91 o 
  -6  16   5        7.94       35.50     15.76 o 
  -5  16   5        7.11       14.93      9.67 o 
  -4  16   5       14.22        8.28      8.26 o 
  -3  16   5       58.69       53.38      9.11 o 
  -2  16   5       37.69       55.88      6.90 o 
  -1  16   5       33.26       40.96     11.48 o 
   0  16   5       16.12       15.62      7.65 o 
   1  16   5       14.04       15.18      8.94 o 
   2  16   5        0.25       10.76      9.31 o 
   3  16   5       46.56       36.63      8.14 o 
   4  16   5        0.56        4.20      9.44 o 
  -4  17   5      110.62       97.22      9.06 o 
  -3  17   5        0.00       -1.07     12.01 o 
  -2  17   5       11.69       21.26      8.27 o 
  -1  17   5       12.58        1.81      7.17 o 
   0  17   5       65.21       67.96      7.29 o 
   1  17   5        0.41       -0.81      8.09 o 
   2  17   5        0.12        3.04      7.38 o 
   3  17   5        0.43        2.94      7.63 o 
  -2  18   5        0.96       15.15     17.18 o 
  -1  18   5        8.40       15.61      9.18 o 
   0  18   5       10.09       10.55      8.58 o 
 -12   0   6      125.07      120.12     12.22 o 
 -10   0   6      169.65      165.93     15.55 o 
  -8   0   6      112.75      128.20     14.32 o 
  -6   0   6      233.31      227.24     14.54 o 
  -4   0   6      661.49      620.47     19.27 o 
  -2   0   6     1133.34     1239.40     21.85 o 
   0   0   6    11799.68    12095.14     74.21 o 
   2   0   6      161.35      168.98      9.39 o 
   4   0   6     2455.34     2603.77     14.65 o 
   6   0   6       56.47       63.30      6.98 o 
   8   0   6      856.94      918.57     13.53 o 
  10   0   6      323.65      311.46     17.27 o 
 -12   1   6        1.19        1.18      9.54 o 
 -11   1   6        4.03        0.27      8.91 o 
 -10   1   6       31.82       23.48      8.96 o 
  -9   1   6      356.72      378.25      8.18 o 
  -8   1   6        5.51        0.47      8.37 o 
  -7   1   6      431.41      408.67      9.25 o 
  -6   1   6        0.75        6.05     10.29 o 
  -5   1   6      297.11      274.88     11.42 o 
  -4   1   6      145.40      146.48      7.30 o 
  -3   1   6     1330.12     1374.88     32.45 o 
  -2   1   6      665.05      684.71      9.06 o 
  -1   1   6       41.98       51.90      6.58 o 
   0   1   6      441.51      398.48      6.77 o 
   1   1   6     8712.10     9139.71     26.16 o 
   2   1   6     1320.21     1374.16     10.40 o 
   3   1   6     2905.28     2969.12     24.14 o 
   4   1   6        0.30        1.97      6.10 o 
   5   1   6      721.51      763.76     13.95 o 
   6   1   6       84.43       73.95      5.64 o 
   7   1   6      268.88      307.54     10.11 o 
   8   1   6        0.01        1.90     10.76 o 
   9   1   6      107.27      108.05     28.23 o 
  10   1   6       11.96       46.63     11.56 o 
 -12   2   6       88.69       92.61      7.93 o 
 -11   2   6       10.93       14.36      7.72 o 
 -10   2   6      123.66      143.49      8.13 o 
  -9   2   6        1.30        8.34      8.09 o 
  -8   2   6       19.21       24.54      8.31 o 
  -7   2   6        0.14        5.57      8.88 o 
  -6   2   6      235.61      233.20      9.56 o 
  -5   2   6      161.61      131.51      8.35 o 
  -4   2   6      624.59      554.45     30.76 o 
  -3   2   6       13.38       25.07      7.26 o 
  -2   2   6     7316.34     7265.60    122.87 o 
  -1   2   6      130.44      167.39      6.83 o 
   0   2   6     2347.48     2279.82     31.76 o 
   1   2   6      523.33      573.99     14.27 o 
   2   2   6      114.68      121.96      5.63 o 
   3   2   6      110.99      144.79      5.61 o 
   4   2   6     1057.23     1101.45     11.06 o 
   5   2   6       29.52       59.76     13.78 o 
   6   2   6      171.67      163.91     10.01 o 
   7   2   6       73.17       70.73      9.14 o 
   8   2   6      737.35      736.66     11.70 o 
   9   2   6        0.06        3.86     14.43 o 
  10   2   6      207.89      197.15     15.41 o 
 -12   3   6        5.64       17.81      8.71 o 
 -11   3   6        5.79       11.83      7.92 o 
 -10   3   6        5.62       18.15      7.67 o 
  -9   3   6      202.31      216.81      9.52 o 
  -8   3   6        0.76       -3.08      8.94 o 
  -7   3   6      449.20      449.91     16.83 o 
  -6   3   6        7.16       11.06      9.78 o 
  -5   3   6      635.02      593.01      9.88 o 
  -4   3   6       41.34       31.80      8.90 o 
  -3   3   6     2307.82     2127.57     17.71 o 
  -2   3   6      298.53      347.40      7.65 o 
  -1   3   6     1402.33     1374.67     16.82 o 
   0   3   6     1080.29     1128.78      8.90 o 
   1   3   6     1677.26     1689.61     23.27 o 
   2   3   6      126.24      138.91      7.65 o 
   3   3   6      326.01      356.87     14.85 o 
   4   3   6      306.94      330.93      8.15 o 
   5   3   6        4.19       26.95      5.89 o 
   6   3   6       67.94       74.26     10.33 o 
   7   3   6       43.15       52.74      6.36 o 
   8   3   6       16.47       24.23      6.59 o 
   9   3   6       10.39       18.11     14.95 o 
  10   3   6        0.63       10.47      9.35 o 
 -12   4   6       14.36       23.44      8.18 o 
 -11   4   6        0.00        1.49      8.74 o 
 -10   4   6      162.54      162.46     10.54 o 
  -9   4   6       14.00       22.95     10.40 o 
  -8   4   6        1.72        4.89      7.78 o 
  -7   4   6        9.92        9.19      8.18 o 
  -6   4   6      650.00      627.79     12.41 o 
  -5   4   6      100.08       95.46      9.47 o 
  -4   4   6        0.19        7.32      7.82 o 
  -3   4   6      824.81      832.97     18.65 o 
  -2   4   6     6246.39     6072.63     71.43 o 
  -1   4   6      152.70      172.53      6.94 o 
   0   4   6     3583.77     3637.73     17.24 o 
   1   4   6        4.65        7.51      6.11 o 
   2   4   6      497.80      549.55      8.64 o 
   3   4   6       11.37       15.62      5.24 o 
   4   4   6      788.90      834.07     33.20 o 
   5   4   6      134.06      152.64      6.89 o 
   6   4   6      144.90      144.04      8.91 o 
   7   4   6      104.27      111.17     14.31 o 
   8   4   6      497.41      486.40     11.00 o 
   9   4   6       24.12       15.43      7.07 o 
  10   4   6      126.61       93.48     11.97 o 
 -12   5   6        3.31       13.15      9.23 o 
 -11   5   6        2.08       20.47      8.61 o 
 -10   5   6        7.24       10.52     10.82 o 
  -9   5   6      186.14      201.32     11.03 o 
  -8   5   6       15.67       42.88     13.43 o 
  -7   5   6      191.24      175.87     13.96 o 
  -6   5   6       11.42        8.59      9.01 o 
  -5   5   6      257.35      251.27     21.97 o 
  -4   5   6      832.73      829.80     44.03 o 
  -3   5   6      429.97      390.34     36.57 o 
  -2   5   6        3.13       11.77      6.12 o 
  -1   5   6       30.60       31.98      6.54 o 
   0   5   6       37.75       38.96      5.70 o 
   1   5   6     1518.33     1522.86     18.64 o 
   2   5   6      323.19      324.43     18.85 o 
   3   5   6      321.90      371.26      7.42 o 
   4   5   6        4.41        9.27     12.57 o 
   5   5   6       44.29       70.65      6.71 o 
   6   5   6       13.28       -3.60      7.81 o 
   7   5   6      323.29      340.88     13.24 o 
   8   5   6        3.91        1.32      9.59 o 
   9   5   6       29.53       44.18      9.23 o 
  10   5   6        0.19       39.26     11.49 o 
 -11   6   6        8.27       13.70     11.71 o 
 -10   6   6       86.01      108.60     18.58 o 
  -9   6   6        2.46       12.88     11.95 o 
  -8   6   6       33.40       18.65     10.47 o 
  -7   6   6       26.78       22.58     13.55 o 
  -6   6   6      147.69      137.11      6.99 o 
  -5   6   6      299.27      310.27      9.83 o 
  -4   6   6      223.06      199.43      8.06 o 
  -3   6   6       92.57       76.70     12.88 o 
  -2   6   6     1809.35     1761.28     27.89 o 
  -1   6   6      119.26      127.82      7.03 o 
   0   6   6     4616.93     4700.04     44.10 o 
   1   6   6      366.70      364.39      9.12 o 
   2   6   6       58.01       62.34      6.70 o 
   3   6   6        0.12        2.13      9.70 o 
   4   6   6      302.55      304.71      7.30 o 
   5   6   6        3.35        6.43      5.91 o 
   6   6   6       47.21       33.66      8.87 o 
   7   6   6       54.63       52.14      7.33 o 
   8   6   6      388.67      378.95     23.74 o 
   9   6   6       26.02       16.20      8.03 o 
  10   6   6       58.08       51.69     18.24 o 
 -11   7   6        6.62       12.51     13.51 o 
 -10   7   6        0.05       11.09     15.92 o 
  -9   7   6      447.40      458.96     17.00 o 
  -8   7   6       14.99       22.98     14.06 o 
  -7   7   6       17.54       23.57      9.86 o 
  -6   7   6      128.83      152.94     17.04 o 
  -5   7   6       53.11       69.80      9.19 o 
  -4   7   6      170.46      175.68     16.55 o 
  -3   7   6      282.07      278.96      7.74 o 
  -2   7   6      224.46      220.29      8.52 o 
  -1   7   6      288.12      291.64     13.14 o 
   0   7   6       24.13       20.32      6.31 o 
   1   7   6     1755.18     1817.32     17.73 o 
   2   7   6       48.67       48.83      6.85 o 
   3   7   6      816.41      892.41     13.68 o 
   4   7   6       81.25       83.76      7.89 o 
   5   7   6      255.79      255.42      7.30 o 
   6   7   6        5.67        7.58      9.13 o 
   7   7   6      459.05      482.49     15.65 o 
   8   7   6       20.56       31.64      8.79 o 
   9   7   6       76.10       61.72      9.72 o 
  10   7   6        4.18       27.76     17.77 o 
 -11   8   6        0.60       -4.66     11.94 o 
 -10   8   6       24.48       30.29     16.07 o 
  -9   8   6        3.97       -3.80     15.58 o 
  -8   8   6        5.91       27.26     10.00 o 
  -7   8   6        4.06       18.00     13.69 o 
  -6   8   6        6.96       37.98     10.75 o 
  -5   8   6      428.71      387.72     18.07 o 
  -4   8   6      367.14      308.18     15.76 o 
  -3   8   6      411.62      414.35     17.76 o 
  -2   8   6     1641.63     1588.87     41.24 o 
  -1   8   6       48.73       62.05      5.83 o 
   0   8   6     1336.62     1267.51     51.88 o 
   1   8   6      206.04      185.80      9.17 o 
   2   8   6       32.12       36.71      5.91 o 
   3   8   6       72.79       70.88      6.92 o 
   4   8   6      432.85      442.89     11.74 o 
   5   8   6        2.37       12.87     12.98 o 
   6   8   6       28.71       27.74     12.61 o 
   7   8   6        4.55       -4.15      8.76 o 
   8   8   6       89.81       79.90     11.83 o 
   9   8   6        4.31       17.34      7.38 o 
 -10   9   6        2.00       19.85     11.38 o 
  -9   9   6      112.11       98.23     11.64 o 
  -8   9   6       50.80       38.78     14.83 o 
  -7   9   6      199.57      219.73     11.36 o 
  -6   9   6        5.04        7.57      7.91 o 
  -5   9   6      108.72      104.32      9.29 o 
  -4   9   6      335.74      314.39      8.71 o 
  -3   9   6      473.32      467.06     21.93 o 
  -2   9   6       16.61       35.74      8.57 o 
  -1   9   6        6.69        7.39      7.29 o 
   0   9   6      171.83      171.90     12.11 o 
   1   9   6      628.21      639.41     19.53 o 
   2   9   6       35.04       31.97      6.44 o 
   3   9   6      149.40      154.51     13.42 o 
   4   9   6       27.61       35.19      5.67 o 
   5   9   6      160.68      163.19     12.61 o 
   6   9   6        8.33       15.10      8.46 o 
   7   9   6       91.01       74.81      5.97 o 
   8   9   6        6.25       -8.21      8.21 o 
   9   9   6        1.06        3.25      6.81 o 
 -10  10   6       39.50       54.07     17.19 o 
  -9  10   6        0.41      -15.96     15.96 o 
  -8  10   6        1.06       13.47     15.16 o 
  -7  10   6        1.19      -14.41     14.41 o 
  -6  10   6      376.31      435.19     10.50 o 
  -5  10   6        5.17       17.31     31.29 o 
  -4  10   6        4.11       13.91      6.78 o 
  -3  10   6      183.65      164.40      8.20 o 
  -2  10   6     1992.05     1968.39     42.35 o 
  -1  10   6        2.27       23.63     10.70 o 
   0  10   6      519.52      527.26     13.14 o 
   1  10   6        0.58       10.62     12.67 o 
   2  10   6      232.56      206.90     15.05 o 
   3  10   6       75.94       74.49      6.76 o 
   4  10   6      128.82      137.96      5.58 o 
   5  10   6        0.28        4.82      7.38 o 
   6  10   6       32.75       41.95      6.81 o 
   7  10   6        0.05       18.32      7.73 o 
   8  10   6       27.17       32.02      9.17 o 
 -10  11   6       14.17       29.41     17.42 o 
  -9  11   6        6.88      -11.59     16.63 o 
  -8  11   6       11.80       19.83     11.01 o 
  -7  11   6       65.62       87.11     10.80 o 
  -6  11   6        4.56        2.14      8.00 o 
  -5  11   6      153.21      162.30      7.11 o 
  -4  11   6       57.88       57.61     11.35 o 
  -3  11   6      153.67      149.50      7.05 o 
  -2  11   6        2.38       10.81      6.42 o 
  -1  11   6      172.83      176.94      6.24 o 
   0  11   6       45.99       60.11      7.61 o 
   1  11   6       68.34       76.99     11.42 o 
   2  11   6        1.19       18.75      6.88 o 
   3  11   6       69.20       80.68      7.22 o 
   4  11   6        7.71       10.98      5.46 o 
   5  11   6       66.54       69.53      8.13 o 
   6  11   6       50.40       78.03      6.97 o 
   7  11   6       22.09       24.03      6.63 o 
   8  11   6        0.60        3.99      8.59 o 
  -9  12   6        1.01        5.32     17.31 o 
  -8  12   6        1.09       25.14     16.13 o 
  -7  12   6        7.39       18.72     15.58 o 
  -6  12   6       29.51       24.42     23.85 o 
  -5  12   6       23.19       28.19      7.91 o 
  -4  12   6        3.63        9.09      6.07 o 
  -3  12   6        9.10       20.55      7.73 o 
  -2  12   6      415.35      418.79      7.05 o 
  -1  12   6      277.39      230.40      7.12 o 
   0  12   6      306.89      317.19     13.63 o 
   1  12   6       48.16       45.34      7.87 o 
   2  12   6        1.36        0.94      6.92 o 
   3  12   6       67.87       67.87      5.55 o 
   4  12   6      204.55      200.81      8.79 o 
   5  12   6       55.12       64.59     10.63 o 
   6  12   6        1.50       15.10      7.10 o 
   7  12   6       10.86       17.99      6.35 o 
  -8  13   6        5.59      -16.60     16.60 o 
  -7  13   6       10.33       22.00     15.69 o 
  -6  13   6        0.51       15.70      7.31 o 
  -5  13   6       23.73       23.95      7.96 o 
  -4  13   6        1.51        0.16      8.82 o 
  -3  13   6       96.18       99.43      7.47 o 
  -2  13   6        1.39        6.63      6.72 o 
  -1  13   6       40.37       52.46      8.15 o 
   0  13   6        9.46      235.02     59.57 o 
   1  13   6      511.80      522.56     26.40 o 
   2  13   6        6.48       23.50     11.74 o 
   3  13   6      211.67      196.14     17.20 o 
   4  13   6       21.93       38.07     12.49 o 
   5  13   6       66.22       65.06      7.27 o 
   6  13   6       14.27       -1.66      7.35 o 
   7  13   6       77.26       67.52      7.89 o 
  -8  14   6        6.40        1.37     17.56 o 
  -7  14   6        0.22       14.25     11.35 o 
  -6  14   6       27.87       25.74     16.99 o 
  -5  14   6        2.67       14.07      8.13 o 
  -4  14   6        9.36       20.29      7.66 o 
  -3  14   6       51.95       73.78      8.77 o 
  -2  14   6       32.58       39.10      6.93 o 
  -1  14   6        8.96       -0.18      6.87 o 
   0  14   6      161.22      175.60     21.88 o 
   1  14   6       42.81       44.19     10.52 o 
   2  14   6        3.04       -6.60      7.31 o 
   3  14   6        1.53        1.72      6.10 o 
   4  14   6      163.44      150.50      6.35 o 
   5  14   6        2.09       10.32      6.56 o 
   6  14   6       14.00       15.90     10.52 o 
  -7  15   6        4.01       -4.74     12.37 o 
  -6  15   6        0.90      -11.53     11.53 o 
  -5  15   6       20.24       24.14      7.70 o 
  -4  15   6        3.03        9.32      7.83 o 
  -3  15   6       49.10       42.40      9.24 o 
  -2  15   6       12.05       22.38      7.52 o 
  -1  15   6       11.66        8.10      8.64 o 
   0  15   6       22.87       21.79      6.82 o 
   1  15   6      163.34      173.17     15.88 o 
   2  15   6       17.69       20.73      8.81 o 
   3  15   6       38.11       38.08      6.65 o 
   4  15   6        3.26        6.44      6.69 o 
   5  15   6       25.94       34.64      7.79 o 
  -5  16   6        0.71       -5.13     10.39 o 
  -4  16   6        4.28       16.19     16.60 o 
  -3  16   6        8.31       14.72      8.34 o 
  -2  16   6       80.83      106.79      9.05 o 
  -1  16   6        2.22        6.51      7.93 o 
   0  16   6       35.36       48.21     19.29 o 
   1  16   6       23.06       21.33      7.91 o 
   2  16   6       18.39       27.99      8.14 o 
   3  16   6        0.42       -2.00      9.51 o 
   4  16   6        5.83       -6.74      7.76 o 
  -4  17   6        0.16       26.00     16.56 o 
  -3  17   6       26.95       17.95      9.00 o 
  -2  17   6        0.00       -6.17      8.80 o 
  -1  17   6       22.23       36.93     21.29 o 
   0  17   6        0.07       14.08      8.19 o 
   1  17   6       34.47       39.74      9.62 o 
   2  17   6        0.55       12.07      9.80 o 
 -11   0   7       52.90       15.08     20.67 o 
  -9   0   7       85.24       88.25     10.40 o 
  -7   0   7      114.65      113.36     14.24 o 
  -5   0   7      178.74      148.67     14.35 o 
  -3   0   7      189.94      213.75     10.66 o 
  -1   0   7     5241.17     5115.46     52.89 o 
   1   0   7     2417.90     2330.44     57.68 o 
   3   0   7       40.28       60.66      6.59 o 
   5   0   7      863.94      822.73     11.43 o 
   7   0   7      224.73      259.83     10.88 o 
   9   0   7      280.95      301.70     17.04 o 
 -12   1   7       12.05       23.71      8.47 o 
 -11   1   7        3.85       11.45      9.11 o 
 -10   1   7      114.31      130.09      9.13 o 
  -9   1   7       12.11        7.77      9.46 o 
  -8   1   7      677.23      741.65     10.99 o 
  -7   1   7       46.01       49.13      7.97 o 
  -6   1   7       49.09       54.56     10.51 o 
  -5   1   7       11.51       16.59      7.87 o 
  -4   1   7       24.61       33.39      6.64 o 
  -3   1   7      308.20      325.57      7.30 o 
  -2   1   7        6.76       14.63      6.59 o 
  -1   1   7      596.86      589.09     10.23 o 
   0   1   7     1618.30     1734.37     48.31 o 
   1   1   7      574.70      629.23      7.18 o 
   2   1   7     6601.30     6670.03     19.64 o 
   3   1   7      342.99      346.74      6.61 o 
   4   1   7     1518.28     1489.79     15.77 o 
   5   1   7       93.07      101.50      6.15 o 
   6   1   7      485.15      533.47      7.77 o 
   7   1   7       21.89       36.41     20.91 o 
   8   1   7       64.71       87.77     11.01 o 
   9   1   7        0.16        4.09      9.08 o 
  10   1   7       57.06       64.61     27.11 o 
 -12   2   7        0.01       10.48      8.51 o 
 -11   2   7       79.95       94.44      8.59 o 
 -10   2   7        2.92       -1.17      7.80 o 
  -9   2   7      157.23      175.05      9.40 o 
  -8   2   7       21.00       20.79      9.10 o 
  -7   2   7      114.73      124.49      9.61 o 
  -6   2   7       30.88       31.80      9.51 o 
  -5   2   7     1146.89     1083.11     38.13 o 
  -4   2   7      316.29      277.94      7.92 o 
  -3   2   7       99.71       75.45      6.21 o 
  -2   2   7      766.58      755.11      9.35 o 
  -1   2   7     5275.45     5157.75     28.14 o 
   0   2   7      254.92      303.49      7.08 o 
   1   2   7      409.72      367.14      6.63 o 
   2   2   7       96.14      108.35      5.12 o 
   3   2   7     1041.62     1102.34     15.67 o 
   4   2   7      328.25      320.18      7.33 o 
   5   2   7      113.83      109.01      9.27 o 
   6   2   7        0.09        6.44      5.44 o 
   7   2   7      191.87      226.57     18.36 o 
   8   2   7        1.38       -8.40      8.40 o 
   9   2   7      251.92      269.14     17.36 o 
  10   2   7       17.04       18.36     18.19 o 
 -12   3   7        5.83       12.36      9.00 o 
 -11   3   7        7.80        1.90      8.27 o 
 -10   3   7       48.54       51.11     10.00 o 
  -9   3   7        0.36       11.00      9.42 o 
  -8   3   7      639.90      705.63     18.29 o 
  -7   3   7      117.46      121.05     11.00 o 
  -6   3   7      676.91      675.97     16.60 o 
  -5   3   7        9.07        9.33      9.07 o 
  -4   3   7     1231.19     1103.30     27.27 o 
  -3   3   7       10.35        7.37      8.27 o 
  -2   3   7     1505.34     1521.49     23.08 o 
  -1   3   7      490.09      513.63     11.36 o 
   0   3   7     6509.56     6899.47    104.78 o 
   1   3   7       99.23      110.34      7.40 o 
   2   3   7     4651.20     4811.00     20.37 o 
   3   3   7       46.25       50.61      7.79 o 
   4   3   7      412.64      422.80     15.89 o 
   5   3   7       90.06       95.23      6.66 o 
   6   3   7      102.64       87.09      8.29 o 
   7   3   7        0.16       15.88      6.95 o 
   8   3   7      110.58       85.88      6.87 o 
   9   3   7       15.64       23.82     19.15 o 
  10   3   7       43.18       13.96     11.23 o 
 -12   4   7        0.21       19.44      9.39 o 
 -11   4   7      132.98      129.22      9.36 o 
 -10   4   7        4.34        2.41     10.43 o 
  -9   4   7      175.67      207.65     11.74 o 
  -8   4   7        0.11       -6.43      9.75 o 
  -7   4   7        3.45       16.27     13.61 o 
  -6   4   7      131.00      128.70     12.65 o 
  -5   4   7      740.72      665.00      9.89 o 
  -4   4   7      105.51      114.59      9.60 o 
  -3   4   7      993.18      913.04     19.19 o 
  -2   4   7      157.30      154.89      7.08 o 
  -1   4   7     6498.78     6567.84     41.67 o 
   0   4   7       10.45        7.73      6.40 o 
   1   4   7      497.43      495.17     11.27 o 
   2   4   7       86.53      105.81      7.85 o 
   3   4   7      357.95      406.59      6.89 o 
   4   4   7       33.99       35.38      9.77 o 
   5   4   7       51.04       64.86      7.81 o 
   6   4   7      294.86      269.55     13.48 o 
   7   4   7      113.16      111.56      7.43 o 
   8   4   7        2.19        4.27     10.84 o 
   9   4   7      287.91      269.77      9.78 o 
  10   4   7       10.59        8.36     30.74 o 
 -11   5   7        0.04       11.90     12.78 o 
 -10   5   7       27.68       22.31     15.26 o 
  -9   5   7        9.80       10.33     14.54 o 
  -8   5   7      686.73      745.22     17.38 o 
  -7   5   7        0.60       22.90     14.19 o 
  -6   5   7      320.57      314.45     10.10 o 
  -5   5   7       42.65       39.60      9.21 o 
  -4   5   7      420.40      379.09     14.22 o 
  -3   5   7      518.51      527.90      9.09 o 
  -2   5   7      356.88      304.61     12.51 o 
  -1   5   7      130.40      113.31      6.71 o 
   0   5   7     1111.10     1137.55     12.05 o 
   1   5   7        0.49       13.10      6.39 o 
   2   5   7     3903.38     4111.71     74.78 o 
   3   5   7      751.86      712.77      9.11 o 
   4   5   7       82.06       99.35     14.03 o 
   5   5   7        0.44       13.40      7.76 o 
   6   5   7      134.48      135.38     11.30 o 
   7   5   7      131.96      128.76      6.26 o 
   8   5   7       28.89       31.73     10.71 o 
   9   5   7        0.18       -9.55      9.55 o 
  10   5   7       37.42       12.56     12.37 o 
 -11   6   7       78.77       79.94     17.26 o 
 -10   6   7        0.79      -15.67     15.67 o 
  -9   6   7      116.08      102.92     15.76 o 
  -8   6   7      131.35      140.11     14.76 o 
  -7   6   7       75.19       62.68     14.04 o 
  -6   6   7      163.51      155.87      9.80 o 
  -5   6   7      533.49      471.30     15.22 o 
  -4   6   7       72.96       79.43     11.76 o 
  -3   6   7      222.13      202.25     13.48 o 
  -2   6   7       21.16       26.94      7.02 o 
  -1   6   7      843.51      860.14     25.65 o 
   0   6   7        2.55       11.10      6.36 o 
   1   6   7     1806.42     1794.94     41.72 o 
   2   6   7       73.98       76.24      6.15 o 
   3   6   7     1008.93     1028.92     10.55 o 
   4   6   7      238.97      254.24     15.11 o 
   5   6   7     1129.36     1097.55      8.91 o 
   6   6   7       19.60        9.26      6.12 o 
   7   6   7       64.33       73.46      9.90 o 
   8   6   7       33.34       28.41      7.73 o 
   9   6   7      235.08      186.89     25.74 o 
 -11   7   7        1.62        9.32     12.04 o 
 -10   7   7       84.63       91.78     16.47 o 
  -9   7   7       17.26       13.68     10.66 o 
  -8   7   7      306.66      302.96     11.66 o 
  -7   7   7       25.33       31.25     14.33 o 
  -6   7   7       18.43       25.25      6.65 o 
  -5   7   7        2.18        5.54     12.63 o 
  -4   7   7     1249.31     1126.77     15.74 o 
  -3   7   7       35.77       27.94      6.40 o 
  -2   7   7      152.05      154.79      8.96 o 
  -1   7   7       31.06       30.12      5.70 o 
   0   7   7      169.95      193.27      9.57 o 
   1   7   7       35.12       41.05      6.57 o 
   2   7   7     4533.45     4713.40     25.33 o 
   3   7   7       27.44       42.23     17.13 o 
   4   7   7      186.12      203.45      9.92 o 
   5   7   7       10.35        0.90      8.93 o 
   6   7   7      399.13      388.14     15.62 o 
   7   7   7        1.71        8.87      8.79 o 
   8   7   7        1.58       -6.59      9.16 o 
   9   7   7        0.43       16.37      9.73 o 
 -11   8   7       46.94       58.27     17.43 o 
 -10   8   7        0.49        4.37     11.46 o 
  -9   8   7      151.93      175.62     16.01 o 
  -8   8   7       21.75       28.51     10.39 o 
  -7   8   7       84.86       71.16     14.50 o 
  -6   8   7       27.86       24.03      6.86 o 
  -5   8   7       61.12       67.18      9.07 o 
  -4   8   7       53.43       65.58     25.25 o 
  -3   8   7        8.24        5.40     10.64 o 
  -2   8   7      105.35      110.95     10.88 o 
  -1   8   7      675.74      674.80     24.39 o 
   0   8   7        4.95       10.54      6.45 o 
   1   8   7      382.95      360.45     17.81 o 
   2   8   7       93.15       93.12      7.79 o 
   3   8   7      821.41      841.85     33.42 o 
   4   8   7      280.77      309.11     12.62 o 
   5   8   7      360.90      388.34     13.58 o 
   6   8   7       10.00        9.09      6.51 o 
   7   8   7       35.46       23.78      9.05 o 
   8   8   7        0.54       13.94      9.38 o 
   9   8   7      109.82       63.38      9.25 o 
 -10   9   7       14.37       40.83     17.08 o 
  -9   9   7       17.62       30.58     16.25 o 
  -8   9   7      202.55      225.70     15.99 o 
  -7   9   7        3.12        7.69     14.57 o 
  -6   9   7       96.56       97.85      8.40 o 
  -5   9   7        0.04        7.50      7.52 o 
  -4   9   7      303.16      279.61     18.74 o 
  -3   9   7      392.37      359.69      8.75 o 
  -2   9   7      758.76      737.59     21.39 o 
  -1   9   7      274.77      244.76      6.16 o 
   0   9   7      790.14      846.49     38.12 o 
   1   9   7       67.42       67.64      5.90 o 
   2   9   7      860.62      836.56     51.26 o 
   3   9   7       63.78       58.08      7.58 o 
   4   9   7       54.03       64.91     12.63 o 
   5   9   7        5.56       11.48      6.32 o 
   6   9   7       47.49       35.87      5.72 o 
   7   9   7        1.51        4.72      8.73 o 
   8   9   7       10.10       17.63      6.92 o 
 -10  10   7        0.15       12.88     12.02 o 
  -9  10   7       56.00       54.48     11.82 o 
  -8  10   7        6.82       42.89     15.39 o 
  -7  10   7        2.01       -2.04     10.36 o 
  -6  10   7        7.93       33.11     11.44 o 
  -5  10   7      240.90      260.52      8.40 o 
  -4  10   7        4.01        4.10      9.36 o 
  -3  10   7      133.85      121.93      6.20 o 
  -2  10   7        7.33       20.88      6.28 o 
  -1  10   7     2056.48     1982.02     55.17 o 
   0  10   7       22.26       22.04      9.83 o 
   1  10   7        0.82        4.96      6.83 o 
   2  10   7       51.85       57.74      5.67 o 
   3  10   7       93.46      104.34      7.97 o 
   4  10   7       11.95       18.49      6.20 o 
   5  10   7      117.56      119.20      6.04 o 
   6  10   7       18.04       29.56      6.31 o 
   7  10   7       24.63       31.86      6.51 o 
   8  10   7        1.59       21.13      7.78 o 
  -9  11   7        0.62       39.22     17.01 o 
  -8  11   7      119.88      127.77     16.63 o 
  -7  11   7        7.42       15.40     15.27 o 
  -6  11   7       56.23       48.23     11.88 o 
  -5  11   7       19.35       16.63      9.84 o 
  -4  11   7      111.38       98.91     19.14 o 
  -3  11   7       13.31       23.19      7.82 o 
  -2  11   7      276.21      287.44      7.70 o 
  -1  11   7       34.73       37.76      9.10 o 
   0  11   7      453.92      433.75     14.15 o 
   1  11   7       24.03       35.23      5.54 o 
   2  11   7      350.67      381.96     16.55 o 
   3  11   7       31.80       31.73      5.93 o 
   4  11   7        7.34       14.35      5.94 o 
   5  11   7        0.18       -0.58      7.57 o 
   6  11   7       11.51       15.43      9.72 o 
   7  11   7        0.14        3.82      7.78 o 
  -9  12   7        5.72       16.76     12.49 o 
  -8  12   7        7.69       11.55     16.30 o 
  -7  12   7       11.22       -3.38     15.56 o 
  -6  12   7        0.41       12.69     10.45 o 
  -5  12   7       63.95       61.96     14.08 o 
  -4  12   7       31.44       40.31      6.54 o 
  -3  12   7       13.40       18.00      6.77 o 
  -2  12   7        8.78       16.48      5.79 o 
  -1  12   7      143.85      148.10      6.66 o 
   0  12   7       59.91       54.36      6.15 o 
   1  12   7      116.07      126.13      5.93 o 
   2  12   7       12.65       11.24      6.36 o 
   3  12   7       32.87       47.79      5.99 o 
   4  12   7      114.63      110.01      6.43 o 
   5  12   7      120.75      130.34      9.70 o 
   6  12   7        0.34       15.92      7.03 o 
   7  12   7        1.40       -5.37      7.39 o 
  -8  13   7       23.67       36.59     12.36 o 
  -7  13   7        0.45       11.80     11.49 o 
  -6  13   7        1.37        7.39     17.22 o 
  -5  13   7       13.05       10.43     10.65 o 
  -4  13   7       26.94       84.24     32.94 o 
  -3  13   7        0.46        0.01      6.09 o 
  -2  13   7       37.61       59.11      6.96 o 
  -1  13   7       25.22       31.10      6.10 o 
   0  13   7       48.53       51.67      7.16 o 
   1  13   7        8.48       19.49      6.45 o 
   2  13   7      246.71      248.79     11.55 o 
   3  13   7        7.39        3.93      8.15 o 
   4  13   7       80.07       78.59      7.93 o 
   5  13   7        1.26       10.24      7.62 o 
   6  13   7       73.59       63.24      8.03 o 
  -7  14   7       20.00       51.92     17.31 o 
  -6  14   7       12.94       20.34     11.44 o 
  -5  14   7        1.67        5.27      8.79 o 
  -4  14   7        0.04       21.02      9.97 o 
  -3  14   7       10.20       15.61      6.95 o 
  -2  14   7        1.36        0.57      6.72 o 
  -1  14   7       55.98       74.56     10.51 o 
   0  14   7        0.13       11.96      7.19 o 
   1  14   7      131.06      129.77     11.16 o 
   2  14   7       43.36       48.97      7.18 o 
   3  14   7       11.86       20.26      7.10 o 
   4  14   7       13.44       12.49      6.73 o 
   5  14   7       58.57       78.26     12.24 o 
  -6  15   7        8.79       24.62     17.94 o 
  -5  15   7       12.82       21.05      9.55 o 
  -4  15   7       23.70       24.84      9.12 o 
  -3  15   7       87.31       98.00      8.57 o 
  -2  15   7        9.13        6.00      6.78 o 
  -1  15   7       37.08       45.13      8.77 o 
   0  15   7       22.68       33.63      7.70 o 
   1  15   7       38.92       43.82      7.04 o 
   2  15   7      175.68      162.48      8.44 o 
   3  15   7        5.22       22.39      7.39 o 
   4  15   7        1.07       12.70     10.46 o 
  -5  16   7       84.90      129.33     12.51 o 
  -4  16   7        0.01       23.52     10.44 o 
  -3  16   7        8.27       16.69      8.55 o 
  -2  16   7        6.59        6.13      7.30 o 
  -1  16   7      126.96      110.04      7.63 o 
   0  16   7        0.26        1.23     10.83 o 
   1  16   7        6.65       24.12     12.92 o 
   2  16   7        7.33       13.38      6.79 o 
   3  16   7       28.23       31.81      7.75 o 
  -2  17   7        7.86       15.45      7.79 o 
  -1  17   7        1.21       10.31      8.44 o 
   0  17   7       24.71       15.11      9.89 o 
 -12   0   8        9.49        4.32     13.27 o 
 -10   0   8      151.87      163.92     22.87 o 
  -8   0   8        6.42       21.99     13.82 o 
  -6   0   8     1003.89      978.62     19.82 o 
  -4   0   8      353.12      337.43     10.59 o 
  -2   0   8      808.64      837.91     14.07 o 
   0   0   8     1643.95     1689.89     13.62 o 
   2   0   8     2850.75     2774.99     81.52 o 
   4   0   8     1802.80     1754.86     64.61 o 
   6   0   8      874.03      850.82     26.97 o 
   8   0   8       88.43      127.18     15.82 o 
 -12   1   8        2.64       -1.42      9.02 o 
 -11   1   8        0.12        0.59     10.38 o 
 -10   1   8        0.03        8.28      9.30 o 
  -9   1   8      261.22      270.76     10.06 o 
  -8   1   8       11.16       11.96      8.81 o 
  -7   1   8     1085.24     1057.30     96.87 o 
  -6   1   8       57.65       57.65     10.52 o 
  -5   1   8      139.01      129.59      9.02 o 
  -4   1   8      399.53      364.91     11.31 o 
  -3   1   8        3.16        4.20      6.44 o 
  -2   1   8      114.14      114.14      6.19 o 
  -1   1   8       69.04       79.35      5.91 o 
   0   1   8       59.88       64.42      6.53 o 
   1   1   8     2152.26     2286.43     29.19 o 
   2   1   8        8.88        9.56      6.60 o 
   3   1   8     2159.81     2296.57     18.04 o 
   4   1   8      144.38      140.62      5.01 o 
   5   1   8        9.71       41.05      6.14 o 
   6   1   8       75.87       86.76      8.32 o 
   7   1   8      234.96      249.89      7.85 o 
   8   1   8        0.95        9.62     10.84 o 
   9   1   8       27.81       -2.47      9.61 o 
 -12   2   8        2.65        1.23     12.54 o 
 -11   2   8       10.54       18.28      8.86 o 
 -10   2   8      104.69      121.41      8.78 o 
  -9   2   8        3.81        5.28     10.32 o 
  -8   2   8       61.05       85.56      9.61 o 
  -7   2   8        0.51        2.46      9.92 o 
  -6   2   8      565.52      554.26      9.81 o 
  -5   2   8      163.86      154.81      9.06 o 
  -4   2   8      465.91      444.02      9.32 o 
  -3   2   8       14.81       21.20      6.92 o 
  -2   2   8       95.12       93.36      7.29 o 
  -1   2   8      411.71      398.95      7.30 o 
   0   2   8     3122.79     3197.09     45.01 o 
   1   2   8       36.18       55.63      6.55 o 
   2   2   8      390.94      405.88      6.25 o 
   3   2   8        2.27       -2.63      5.39 o 
   4   2   8      173.86      196.21      5.20 o 
   5   2   8       11.66       19.42     12.03 o 
   6   2   8      263.69      272.10     13.53 o 
   7   2   8        1.61       14.41      6.41 o 
   8   2   8        0.39        2.31      9.99 o 
   9   2   8       41.36       58.41     16.74 o 
 -12   3   8        3.24       -2.02     11.05 o 
 -11   3   8        1.15        0.08      9.09 o 
 -10   3   8        1.51        4.16     10.87 o 
  -9   3   8       61.14       63.08     11.14 o 
  -8   3   8        1.81       -4.50     14.27 o 
  -7   3   8     1395.67     1252.55     16.24 o 
  -6   3   8        3.38       15.24      7.95 o 
  -5   3   8      535.25      524.09      9.77 o 
  -4   3   8       86.01       90.94      8.06 o 
  -3   3   8      478.46      419.24      8.63 o 
  -2   3   8       22.25       22.21      6.34 o 
  -1   3   8        8.82       12.09      5.01 o 
   0   3   8      237.00      225.93      6.64 o 
   1   3   8     4731.88     4627.53     84.09 o 
   2   3   8        0.03       15.85      6.04 o 
   3   3   8     2922.36     3064.64     44.43 o 
   4   3   8       72.96       81.22      7.83 o 
   5   3   8        0.15       -5.14      6.78 o 
   6   3   8        4.78       13.06      6.16 o 
   7   3   8       62.60       83.29     17.77 o 
   8   3   8        0.01       -4.38     13.69 o 
   9   3   8       45.11       50.86     12.08 o 
 -11   4   8        1.03       22.63     16.25 o 
 -10   4   8       35.15       43.54     15.79 o 
  -9   4   8       33.02       61.84     14.96 o 
  -8   4   8        1.90        9.03     10.08 o 
  -7   4   8       63.33       85.04     14.24 o 
  -6   4   8      622.81      567.98     34.23 o 
  -5   4   8      114.55      159.28     18.55 o 
  -4   4   8     1070.55      989.82     11.75 o 
  -3   4   8        0.03        8.51      6.70 o 
  -2   4   8      202.65      201.48      6.45 o 
  -1   4   8       25.31       35.28      7.87 o 
   0   4   8     1123.47     1199.06      9.86 o 
   1   4   8      108.79      121.16      6.07 o 
   2   4   8      216.05      195.21      7.94 o 
   3   4   8      509.78      520.46     12.45 o 
   4   4   8      213.98      240.82      7.33 o 
   5   4   8        0.90        8.85      6.97 o 
   6   4   8      178.22      202.24     21.23 o 
   7   4   8       16.63       22.28      6.36 o 
   8   4   8       11.79        2.96      9.66 o 
   9   4   8        1.75        2.15     10.27 o 
 -11   5   8        6.47       12.26     16.68 o 
 -10   5   8        8.45       25.15     15.64 o 
  -9   5   8      139.82      158.71     15.66 o 
  -8   5   8        0.04        3.07     14.75 o 
  -7   5   8      125.48      173.71     14.66 o 
  -6   5   8        1.91        4.55      9.40 o 
  -5   5   8      412.80      399.38     23.65 o 
  -4   5   8       24.12       21.97      7.44 o 
  -3   5   8      272.46      251.23      9.80 o 
  -2   5   8       38.94       42.50      7.89 o 
  -1   5   8       65.18       68.17      6.36 o 
   0   5   8       81.06       86.09      7.47 o 
   1   5   8     1139.13     1096.32     21.41 o 
   2   5   8      128.56      143.96     12.42 o 
   3   5   8     1369.64     1469.08     36.99 o 
   4   5   8      134.96      147.51      6.96 o 
   5   5   8      297.42      310.22      6.92 o 
   6   5   8      189.57      194.90     15.47 o 
   7   5   8      120.16      132.10     17.58 o 
   8   5   8        7.69       17.14      7.58 o 
   9   5   8        1.46        5.85      9.97 o 
 -11   6   8        0.05       -0.39     12.05 o 
 -10   6   8      119.54      149.93     12.19 o 
  -9   6   8        0.18        7.42     15.32 o 
  -8   6   8        1.04        8.97     14.82 o 
  -7   6   8        8.12        0.81     14.55 o 
  -6   6   8      103.14      110.42     17.24 o 
  -5   6   8       31.79       39.82     18.25 o 
  -4   6   8      437.92      378.94      8.65 o 
  -3   6   8      222.78      226.57     23.96 o 
  -2   6   8       44.39       52.35      8.65 o 
  -1   6   8       37.30       37.60      5.77 o 
   0   6   8      457.64      448.92      7.61 o 
   1   6   8      347.74      335.68     21.49 o 
   2   6   8      538.84      559.47     11.68 o 
   3   6   8      196.58      196.65      7.22 o 
   4   6   8      213.83      233.65      8.19 o 
   5   6   8       23.14       26.36      7.36 o 
   6   6   8      494.87      477.55     22.41 o 
   7   6   8        3.84       -1.50      6.93 o 
   8   6   8       40.42       44.40      7.39 o 
   9   6   8        6.11       26.58     20.37 o 
 -11   7   8        0.31       -2.64     12.04 o 
 -10   7   8        0.16       10.81     11.41 o 
  -9   7   8      101.50      121.09     16.50 o 
  -8   7   8        6.64       26.18     15.25 o 
  -7   7   8      127.09      113.01     17.03 o 
  -6   7   8       23.71       37.47     11.61 o 
  -5   7   8        7.73        3.64      7.74 o 
  -4   7   8        0.96       -2.21     11.31 o 
  -3   7   8       18.33       28.67      7.57 o 
  -2   7   8        0.10        3.55      6.07 o 
  -1   7   8       18.70       17.99      5.53 o 
   0   7   8        7.69       10.46      7.33 o 
   1   7   8      188.06      212.50      7.10 o 
   2   7   8       96.95      100.75     10.89 o 
   3   7   8     1135.19     1188.67     18.54 o 
   4   7   8      159.52      149.21     11.61 o 
   5   7   8      283.76      292.25      8.03 o 
   6   7   8        4.86       14.51      5.96 o 
   7   7   8      156.63      159.35      8.20 o 
   8   7   8        0.01       -6.68      6.68 o 
 -10   8   8       76.68       53.37     12.03 o 
  -9   8   8        0.04        6.50     15.89 o 
  -8   8   8       11.80       36.37     15.26 o 
  -7   8   8       35.21       28.48      8.32 o 
  -6   8   8       63.40       88.57     21.73 o 
  -5   8   8      274.49      246.88      9.62 o 
  -4   8   8      446.32      492.58      8.86 o 
  -3   8   8       59.56       67.32      9.14 o 
  -2   8   8        0.61        5.98      7.11 o 
  -1   8   8       34.71       41.05      5.47 o 
   0   8   8      477.66      500.97     35.53 o 
   1   8   8       10.82        2.97      7.60 o 
   2   8   8      177.69      192.41      8.01 o 
   3   8   8      337.96      344.12     17.16 o 
   4   8   8      248.85      266.09     11.66 o 
   5   8   8        6.83       -1.28      8.30 o 
   6   8   8      146.38      128.52      7.17 o 
   7   8   8        0.21       16.51     10.22 o 
   8   8   8       27.71       27.70      9.80 o 
 -10   9   8        5.35       15.61     12.29 o 
  -9   9   8       24.29       26.68     16.53 o 
  -8   9   8        3.26       13.80     15.85 o 
  -7   9   8      244.52      277.96     11.01 o 
  -6   9   8        0.00        8.73     19.79 o 
  -5   9   8        0.14        7.00      7.69 o 
  -4   9   8       48.79       61.02     13.01 o 
  -3   9   8      212.57      228.01      9.83 o 
  -2   9   8        3.20       -4.01      7.05 o 
  -1   9   8        2.72        8.34      6.51 o 
   0   9   8       88.88       87.60      5.52 o 
   1   9   8      740.45      689.23     24.53 o 
   2   9   8      215.99      214.26     12.87 o 
   3   9   8      702.37      674.20     27.86 o 
   4   9   8       78.87       67.62     13.15 o 
   5   9   8        5.20       16.96     11.14 o 
   6   9   8        8.16       34.33     16.62 o 
   7   9   8       13.25        8.50      8.06 o 
   8   9   8        0.47       19.55     14.83 o 
  -9  10   8        0.66       26.32     16.68 o 
  -8  10   8       13.42       63.66     16.11 o 
  -7  10   8        0.27       -9.71     10.82 o 
  -6  10   8      173.18      162.93      8.78 o 
  -5  10   8       58.04       48.85      8.21 o 
  -4  10   8      243.91      271.24      8.54 o 
  -3  10   8       33.96       28.19      7.13 o 
  -2  10   8       11.43       25.97      6.19 o 
  -1  10   8        3.19        5.71      6.01 o 
   0  10   8      391.60      416.15     14.78 o 
   1  10   8        9.89       16.58      5.64 o 
   2  10   8       50.17       57.70      6.99 o 
   3  10   8        1.08        3.24      9.30 o 
   4  10   8      249.94      239.07     11.25 o 
   5  10   8        0.04       -0.10      6.27 o 
   6  10   8        4.57       13.15      6.03 o 
   7  10   8        0.00        6.04      6.87 o 
  -9  11   8        5.11      -15.82     17.17 o 
  -8  11   8        1.74      -14.15     16.53 o 
  -7  11   8      120.29      131.47     22.75 o 
  -6  11   8        3.77       10.29     10.40 o 
  -5  11   8       72.91       75.54     18.94 o 
  -4  11   8        2.42       11.85     20.15 o 
  -3  11   8      149.12      140.30      8.56 o 
  -2  11   8        0.84        6.30      6.36 o 
  -1  11   8       26.20       38.23      8.62 o 
   0  11   8        0.05        6.11      5.96 o 
   1  11   8      341.43      344.89     13.67 o 
   2  11   8        5.60       13.96      6.36 o 
   3  11   8      273.78      290.26     18.25 o 
   4  11   8       63.36       72.92     12.53 o 
   5  11   8       34.70       46.24     11.88 o 
   6  11   8       14.78       24.65      6.73 o 
   7  11   8       15.73       22.27      6.62 o 
  -8  12   8        5.28       -6.47     17.00 o 
  -7  12   8       47.21       35.04      8.04 o 
  -6  12   8       79.28      123.42     19.45 o 
  -5  12   8        3.18       26.88     10.38 o 
  -4  12   8       86.83       77.40      7.28 o 
  -3  12   8       11.80       10.21      6.88 o 
  -2  12   8        7.45       21.77      6.70 o 
  -1  12   8       24.21       25.98      6.40 o 
   0  12   8      281.83      264.94     14.97 o 
   1  12   8        6.86        4.73      6.36 o 
   2  12   8        8.79        8.29      8.50 o 
   3  12   8        1.95        2.27     10.93 o 
   4  12   8       34.41       35.54      6.96 o 
   5  12   8       13.81       26.31     12.68 o 
   6  12   8       52.82       39.14      7.06 o 
  -8  13   8        0.06       -9.25     12.38 o 
  -7  13   8       56.62       65.40     11.91 o 
  -6  13   8       14.07       23.91      9.10 o 
  -5  13   8        8.75       29.35     22.08 o 
  -4  13   8        5.19        5.10      8.75 o 
  -3  13   8       12.37       23.69      8.37 o 
  -2  13   8        1.50       17.68      6.73 o 
  -1  13   8        0.47       11.27      7.43 o 
   0  13   8        1.82        9.03      6.50 o 
   1  13   8       20.70       30.49      6.65 o 
   2  13   8        5.25       24.95      6.73 o 
   3  13   8      229.90      220.52      8.18 o 
   4  13   8       15.44        9.23      6.57 o 
   5  13   8        0.45       14.28      8.45 o 
  -7  14   8        0.18       22.69     17.67 o 
  -6  14   8       20.39       23.48     13.52 o 
  -5  14   8        3.10       -3.25      9.43 o 
  -4  14   8       25.50       44.45      7.90 o 
  -3  14   8       43.68       37.43      7.41 o 
  -2  14   8       15.05       24.90      7.60 o 
  -1  14   8       13.12       18.00      6.10 o 
   0  14   8       74.10       89.61      7.72 o 
   1  14   8        0.01       14.25      7.71 o 
   2  14   8       76.96       74.17      7.39 o 
   3  14   8        5.06       -9.23      9.23 o 
   4  14   8       65.72       59.32      6.98 o 
  -5  15   8        0.59      -12.11     12.11 o 
  -4  15   8        3.45      -16.08     18.06 o 
  -3  15   8        7.06        3.21      7.86 o 
  -2  15   8        0.79        4.93      7.35 o 
  -1  15   8       27.36       38.20      8.43 o 
   0  15   8       25.73       32.55     11.06 o 
   1  15   8       33.06       35.88      8.18 o 
   2  15   8        5.47        7.88     10.37 o 
   3  15   8       42.01       39.99      9.41 o 
  -4  16   8       11.09       -3.78     28.21 o 
  -3  16   8        4.67       10.30      9.43 o 
  -2  16   8       14.76        8.62      7.78 o 
  -1  16   8       16.45       10.41      7.66 o 
   0  16   8       92.73      106.77     11.77 o 
   1  16   8        2.15        9.30      7.54 o 
 -11   0   9        1.83       -3.66     12.71 o 
  -9   0   9       98.25      111.54     11.92 o 
  -7   0   9      156.44      191.98     18.79 o 
  -5   0   9      482.71      447.82     24.12 o 
  -3   0   9      275.21      248.39     12.60 o 
  -1   0   9       69.79       85.78      7.84 o 
   1   0   9     1251.54     1311.50     12.67 o 
   3   0   9       80.55       82.86     19.56 o 
   5   0   9     1602.66     1657.23     36.85 o 
   7   0   9      670.42      651.54     14.01 o 
   9   0   9       41.32       30.74     12.37 o 
 -11   1   9        6.28        5.35      9.08 o 
 -10   1   9        3.89        8.54      8.84 o 
  -9   1   9       17.22       26.25      9.40 o 
  -8   1   9      450.55      479.72     11.59 o 
  -7   1   9        6.60       23.24     11.26 o 
  -6   1   9     1059.47     1010.32     23.73 o 
  -5   1   9       38.03       37.41      7.30 o 
  -4   1   9      169.44      155.21      7.00 o 
  -3   1   9      149.05      160.44      7.90 o 
  -2   1   9      319.12      335.59      9.31 o 
  -1   1   9       16.77       22.07      6.42 o 
   0   1   9       18.06       27.29      6.47 o 
   1   1   9       62.54       73.63      6.26 o 
   2   1   9      370.22      415.25      6.32 o 
   3   1   9       24.79       27.16      9.91 o 
   4   1   9     1992.96     1971.70     20.21 o 
   5   1   9       33.36       23.77      8.86 o 
   6   1   9        0.93        9.71      7.59 o 
   7   1   9        5.72       24.81      7.92 o 
   8   1   9      109.67      108.74     22.70 o 
   9   1   9        0.69        7.66     16.88 o 
 -11   2   9        2.55        0.29     11.83 o 
 -10   2   9        0.28        6.06     11.14 o 
  -9   2   9        6.61       12.64     10.79 o 
  -8   2   9       42.91       48.84     11.12 o 
  -7   2   9        0.00        1.28     10.67 o 
  -6   2   9        0.83        5.41      8.92 o 
  -5   2   9      798.55      756.64     11.72 o 
  -4   2   9       18.34       17.87      7.28 o 
  -3   2   9     1497.25     1422.48     22.66 o 
  -2   2   9       25.49       19.55      6.39 o 
  -1   2   9      316.34      317.54      6.67 o 
   0   2   9     1196.79     1183.13     12.24 o 
   1   2   9      499.32      516.26      6.54 o 
   2   2   9      180.94      156.79      7.01 o 
   3   2   9       90.11      105.55     10.67 o 
   4   2   9      552.10      528.14      6.73 o 
   5   2   9     1758.56     1764.82     12.19 o 
   6   2   9       69.81       73.61     17.50 o 
   7   2   9      213.66      181.46      6.74 o 
   8   2   9        0.00        9.31      9.72 o 
   9   2   9        0.70       -3.68     12.67 o 
 -11   3   9        0.07       -1.21     11.89 o 
 -10   3   9        0.41      -15.94     15.94 o 
  -9   3   9        0.42       -4.46     14.89 o 
  -8   3   9      228.66      259.05     15.70 o 
  -7   3   9       28.94       16.60     10.33 o 
  -6   3   9      870.54      854.55     12.52 o 
  -5   3   9        1.04        7.25      9.40 o 
  -4   3   9       10.87       16.99      7.83 o 
  -3   3   9       33.24       32.50      6.27 o 
  -2   3   9     1307.49     1265.13     16.58 o 
  -1   3   9      121.45      116.08      6.09 o 
   0   3   9        1.22       -1.42      6.11 o 
   1   3   9        2.34        1.17      6.03 o 
   2   3   9     2112.61     2224.26     13.41 o 
   3   3   9       28.66       55.84      7.69 o 
   4   3   9      346.93      401.53     13.94 o 
   5   3   9       10.98       30.24      8.88 o 
   6   3   9       21.02       10.88      6.05 o 
   7   3   9        0.04       18.90      7.63 o 
   8   3   9       95.07       96.50     12.52 o 
   9   3   9       15.45       50.94     12.49 o 
 -11   4   9        0.76       35.95     17.32 o 
 -10   4   9        0.19       -8.70     16.31 o 
  -9   4   9       48.16       48.51     15.14 o 
  -8   4   9       10.39       37.73     14.77 o 
  -7   4   9       87.67      105.77     14.66 o 
  -6   4   9        3.81       -0.36      7.77 o 
  -5   4   9      774.82      694.75     76.84 o 
  -4   4   9       10.16       15.89      7.42 o 
  -3   4   9     1228.53     1145.81     27.60 o 
  -2   4   9        2.38        3.79      7.42 o 
  -1   4   9      585.84      576.21      8.85 o 
   0   4   9       43.29       38.67      9.29 o 
   1   4   9     1723.07     1762.65     16.73 o 
   2   4   9       46.82       52.11      6.25 o 
   3   4   9      183.08      170.00     10.01 o 
   4   4   9        7.89        3.87      7.90 o 
   5   4   9      992.69      996.22     22.31 o 
   6   4   9       42.41       50.66      7.32 o 
   7   4   9      105.64      110.68     11.02 o 
   8   4   9        1.74       19.78      8.16 o 
   9   4   9        6.15       38.44      8.75 o 
 -11   5   9        1.93       -4.54     17.10 o 
 -10   5   9        1.19        8.15     16.30 o 
  -9   5   9       30.64       47.55     15.40 o 
  -8   5   9      288.36      388.56     16.73 o 
  -7   5   9      153.91      158.90     16.69 o 
  -6   5   9     1121.96     1047.66     98.69 o 
  -5   5   9      304.27      284.45      7.63 o 
  -4   5   9       15.23       13.51      9.22 o 
  -3   5   9        0.35        9.75      7.87 o 
  -2   5   9      364.39      381.70      8.86 o 
  -1   5   9        9.55       15.80      6.45 o 
   0   5   9      138.61      135.41      6.81 o 
   1   5   9        0.04       -0.18      6.44 o 
   2   5   9     1625.83     1692.69     12.55 o 
   3   5   9        0.02        9.31      6.65 o 
   4   5   9      673.80      701.03     17.09 o 
   5   5   9        0.28      188.75     55.20 o 
   6   5   9        4.09       18.75      7.93 o 
   7   5   9        5.97        1.88      8.16 o 
   8   5   9      170.64      137.05      9.94 o 
 -11   6   9        0.21      -17.65     17.65 o 
 -10   6   9        1.71        1.23     16.54 o 
  -9   6   9       79.62       82.96     15.86 o 
  -8   6   9       49.39       63.74     15.44 o 
  -7   6   9      211.73      224.44      8.94 o 
  -6   6   9       26.45       19.41      9.81 o 
  -5   6   9      906.30      836.58     73.75 o 
  -4   6   9       26.75       33.92     10.01 o 
  -3   6   9      319.93      287.68     10.02 o 
  -2   6   9        0.03        0.60      7.92 o 
  -1   6   9       18.96       29.76      7.07 o 
   0   6   9       66.65       66.37      6.70 o 
   1   6   9      785.15      765.22     15.00 o 
   2   6   9        8.51       14.90      7.80 o 
   3   6   9      170.61      153.85      7.31 o 
   4   6   9       55.57       56.61      7.13 o 
   5   6   9      573.04      583.40     15.76 o 
   6   6   9       53.71       50.41      8.71 o 
   7   6   9      281.25      248.38     29.00 o 
   8   6   9        1.14       18.67     20.69 o 
 -10   7   9       12.22       24.62     16.93 o 
  -9   7   9        0.97       22.70     15.83 o 
  -8   7   9      206.94      259.75     11.53 o 
  -7   7   9        0.46        1.55      8.49 o 
  -6   7   9      237.06      253.14     18.33 o 
  -5   7   9       32.15       63.42     13.20 o 
  -4   7   9       57.05       59.34     11.61 o 
  -3   7   9       82.40       94.51     23.54 o 
  -2   7   9       42.26       58.15      7.82 o 
  -1   7   9        3.92       18.90      6.40 o 
   0   7   9        0.69        1.02      6.68 o 
   1   7   9       15.08       18.16      7.64 o 
   2   7   9      943.29      974.95     25.02 o 
   3   7   9        0.04       11.58      7.97 o 
   4   7   9      976.28      986.13      9.01 o 
   5   7   9        0.57       10.94      7.90 o 
   6   7   9        0.13       -4.65      7.66 o 
   7   7   9        5.08        6.08      6.73 o 
   8   7   9      102.50       89.31     14.06 o 
 -10   8   9        1.60       -6.77     12.16 o 
  -9   8   9       34.83       56.22     16.28 o 
  -8   8   9        1.72       15.33     15.44 o 
  -7   8   9       20.11       28.79     10.32 o 
  -6   8   9        6.81       16.84     10.07 o 
  -5   8   9      822.38      726.12     68.80 o 
  -4   8   9      128.92      118.55      8.94 o 
  -3   8   9      350.27      360.24      8.56 o 
  -2   8   9       82.48       83.78     11.16 o 
  -1   8   9        1.29        1.09      5.80 o 
   0   8   9      235.02      222.35      7.33 o 
   1   8   9      381.10      379.61     17.52 o 
   2   8   9        4.31       18.25      8.70 o 
   3   8   9        6.83        0.90      6.91 o 
   4   8   9       38.24       45.87      6.55 o 
   5   8   9      533.67      485.94     12.05 o 
   6   8   9        4.77        6.67      9.85 o 
   7   8   9       92.86       80.41      8.69 o 
 -10   9   9        1.65       40.03     17.78 o 
  -9   9   9        1.87       38.53     17.01 o 
  -8   9   9       48.86       62.85     11.38 o 
  -7   9   9       30.49       41.94     10.67 o 
  -6   9   9      440.11      461.25     11.43 o 
  -5   9   9       16.03       23.11      8.08 o 
  -4   9   9       16.59       19.98      9.80 o 
  -3   9   9       28.01       26.88      7.99 o 
  -2   9   9      486.50      466.09     14.23 o 
  -1   9   9        0.14        6.98      6.10 o 
   0   9   9        1.72        1.43      6.12 o 
   1   9   9       33.10       23.70      5.62 o 
   2   9   9     1004.29      994.10     36.69 o 
   3   9   9       21.55       25.96     15.53 o 
   4   9   9      371.40      348.96      9.35 o 
   5   9   9       11.59       17.90      7.00 o 
   6   9   9       49.76       71.97     13.93 o 
   7   9   9        1.15       18.17     19.63 o 
  -9  10   9       11.15       18.24     12.07 o 
  -8  10   9        9.74       14.99     11.68 o 
  -7  10   9        1.18       -3.58     10.92 o 
  -6  10   9       21.97       25.45      7.51 o 
  -5  10   9      170.89      197.02     10.40 o 
  -4  10   9        4.34       47.66      9.80 o 
  -3  10   9      304.81      305.37     25.24 o 
  -2  10   9        4.36        6.24      7.46 o 
  -1  10   9      219.80      191.16      6.76 o 
   0  10   9        0.05        9.10      6.07 o 
   1  10   9      245.14      242.27     12.80 o 
   2  10   9       19.63       12.57      7.15 o 
   3  10   9        9.70       30.48      8.49 o 
   4  10   9        0.79        4.60      6.97 o 
   5  10   9      161.70      174.87      9.90 o 
   6  10   9        1.08       -1.85      9.24 o 
   7  10   9       19.39       42.33      7.90 o 
  -8  11   9       18.49       18.75     16.94 o 
  -7  11   9        0.09        1.25      9.24 o 
  -6  11   9      134.15      152.28     11.11 o 
  -5  11   9       15.26       26.86      7.35 o 
  -4  11   9        9.04       33.39      8.12 o 
  -3  11   9        0.20       10.54      8.60 o 
  -2  11   9      255.09      233.78     10.92 o 
  -1  11   9       19.04        6.44      6.44 o 
   0  11   9        0.12       -1.64      7.00 o 
   1  11   9        0.33       -6.26      6.26 o 
   2  11   9      234.50      205.81     11.65 o 
   3  11   9        0.02        6.91      5.99 o 
   4  11   9       70.77       75.51      6.13 o 
   5  11   9       10.18       15.67      6.28 o 
   6  11   9        6.97       -0.31      9.76 o 
  -8  12   9       11.31       28.38     17.88 o 
  -7  12   9        1.66       29.16     22.31 o 
  -6  12   9       24.23       21.75     10.94 o 
  -5  12   9       63.23       72.78      9.02 o 
  -4  12   9        3.43       11.24     18.88 o 
  -3  12   9      114.25      108.57      7.22 o 
  -2  12   9        1.19        2.62      6.78 o 
  -1  12   9       46.61       37.97      5.94 o 
   0  12   9        6.91       18.32     12.74 o 
   1  12   9       34.77       40.19      9.10 o 
   2  12   9        2.83       17.00      7.46 o 
   3  12   9        5.25        9.03      7.85 o 
   4  12   9        6.78       15.37      7.22 o 
   5  12   9       96.15      105.73     15.55 o 
  -7  13   9       15.01       -2.81      8.50 o 
  -6  13   9       16.88        5.03     28.48 o 
  -5  13   9        2.20        0.60      9.02 o 
  -4  13   9        4.93        9.78     16.17 o 
  -3  13   9        0.21       -7.69      8.09 o 
  -2  13   9       21.48       23.79      7.05 o 
  -1  13   9        2.00        3.38      6.78 o 
   0  13   9       17.53       30.59      6.68 o 
   1  13   9        7.17       12.95      7.34 o 
   2  13   9       24.97       38.67     13.28 o 
   3  13   9       31.12       47.16      6.62 o 
   4  13   9      119.33      106.69     12.72 o 
  -6  14   9       19.51       23.70     16.69 o 
  -5  14   9       57.06       74.43     11.78 o 
  -4  14   9       18.25       32.79     20.87 o 
  -3  14   9        3.20        8.91      8.15 o 
  -2  14   9       11.47       26.91      9.96 o 
  -1  14   9        0.74       12.10      6.38 o 
   0  14   9        3.60        5.30      7.85 o 
   1  14   9       72.45       63.71      9.68 o 
   2  14   9        1.11        2.35      6.63 o 
   3  14   9        3.68        2.71      6.85 o 
  -4  15   9        0.48       -1.94     10.30 o 
  -3  15   9        2.10       19.66      9.89 o 
  -2  15   9       36.03       30.64      9.06 o 
  -1  15   9       16.00       22.54      7.65 o 
   0  15   9       10.12       24.79     11.91 o 
   1  15   9       27.59       33.48      8.52 o 
   2  15   9       18.64       32.02      7.71 o 
 -10   0  10       21.75       32.96     14.30 o 
  -8   0  10       90.51       91.69     15.32 o 
  -6   0  10      517.56      574.68     20.83 o 
  -4   0  10     1104.81      963.84     63.77 o 
  -2   0  10      191.76      214.94     12.65 o 
   0   0  10      160.32      146.06      8.10 o 
   2   0  10      340.33      346.19     15.90 o 
   4   0  10      257.06      234.44     12.61 o 
   6   0  10      726.37      757.33     13.02 o 
   8   0  10       85.21       83.79     12.82 o 
 -11   1  10       17.87       22.32     10.71 o 
 -10   1  10        0.02        8.50     10.11 o 
  -9   1  10        6.38        6.42     10.78 o 
  -8   1  10        1.78        8.77     10.06 o 
  -7   1  10      497.05      518.30     14.00 o 
  -6   1  10       13.02        9.12      9.13 o 
  -5   1  10       65.37       59.86      7.04 o 
  -4   1  10      106.84      111.68      7.54 o 
  -3   1  10      213.31      210.10      7.53 o 
  -2   1  10       94.30      101.52      6.84 o 
  -1   1  10     1436.25     1398.39     34.64 o 
   0   1  10      118.61      116.82      6.36 o 
   1   1  10      123.50      123.51      5.30 o 
   2   1  10      228.27      230.65      6.53 o 
   3   1  10     1358.05     1351.48     25.39 o 
   4   1  10        3.93        0.62      7.56 o 
   5   1  10      386.91      387.68      8.98 o 
   6   1  10        1.16       -5.03      9.19 o 
   7   1  10       15.49        8.45     14.35 o 
   8   1  10       13.96        1.15     12.33 o 
 -11   2  10        4.29        5.03     11.98 o 
 -10   2  10       15.75       19.47     16.70 o 
  -9   2  10       15.72       19.26     15.89 o 
  -8   2  10      152.79      152.68     15.84 o 
  -7   2  10        6.79       23.80     14.86 o 
  -6   2  10      146.10      164.58     11.86 o 
  -5   2  10      136.74      148.04      8.09 o 
  -4   2  10     1699.61     1443.15    103.01 o 
  -3   2  10      142.24      131.78      6.82 o 
  -2   2  10      913.12      883.30     31.08 o 
  -1   2  10      104.38       85.86      5.75 o 
   0   2  10      144.21      150.75      6.29 o 
   1   2  10      100.80      106.01      6.13 o 
   2   2  10       77.48       83.00      5.77 o 
   3   2  10       31.60       41.09      7.53 o 
   4   2  10      465.10      466.31      6.69 o 
   5   2  10        3.29       26.41     11.74 o 
   6   2  10      525.87      539.71     15.19 o 
   7   2  10        6.01       29.30      8.12 o 
   8   2  10       76.23       67.91     12.42 o 
 -11   3  10        8.03       15.99     17.39 o 
 -10   3  10        9.89       -9.20     16.51 o 
  -9   3  10       58.32       57.41     16.20 o 
  -8   3  10       30.35       56.62     15.30 o 
  -7   3  10      134.89      123.91     15.16 o 
  -6   3  10       34.27       36.60      9.89 o 
  -5   3  10      558.56      583.41     30.83 o 
  -4   3  10        0.01        7.14      7.60 o 
  -3   3  10      138.63      143.58     11.99 o 
  -2   3  10       35.46       38.26      6.70 o 
  -1   3  10     1059.35     1070.90      8.73 o 
   0   3  10        4.99       20.20      6.03 o 
   1   3  10      482.87      467.01      9.26 o 
   2   3  10        0.20       -5.72      5.72 o 
   3   3  10      829.48      839.16      8.74 o 
   4   3  10        3.75       14.10      7.22 o 
   5   3  10      181.94      211.90      8.83 o 
   6   3  10        0.21        5.19      8.92 o 
   7   3  10       20.51       34.81     15.08 o 
   8   3  10       45.75       33.45     10.34 o 
 -11   4  10        0.46       20.96     17.91 o 
 -10   4  10        0.30        5.28     16.33 o 
  -9   4  10        0.20       28.40     15.69 o 
  -8   4  10        2.61        9.04     14.98 o 
  -7   4  10        5.17       16.92      9.99 o 
  -6   4  10       34.91       51.98     10.81 o 
  -5   4  10       40.39       40.25      9.73 o 
  -4   4  10     1320.69     1234.77     12.83 o 
  -3   4  10       48.73       80.56      8.25 o 
  -2   4  10     1332.05     1270.32     12.07 o 
  -1   4  10      106.87      115.32     10.10 o 
   0   4  10       64.64       60.07      7.75 o 
   1   4  10      300.69      317.48     11.06 o 
   2   4  10       20.86        7.95      7.96 o 
   3   4  10       20.44       26.93      6.75 o 
   4   4  10      358.45      358.63     13.78 o 
   5   4  10        7.51        9.58      7.42 o 
   6   4  10      364.17      359.54     15.16 o 
   7   4  10        3.07       -8.16      8.16 o 
   8   4  10       59.86       48.25      8.92 o 
 -10   5  10        0.63       28.51     16.55 o 
  -9   5  10        4.16       16.03     16.01 o 
  -8   5  10        1.33       -2.09     15.67 o 
  -7   5  10      186.73      212.68     10.84 o 
  -6   5  10       67.94       72.05     10.03 o 
  -5   5  10      250.15      221.14     27.64 o 
  -4   5  10      238.70      229.96     15.46 o 
  -3   5  10      110.72      123.93     15.44 o 
  -2   5  10        6.39       19.55      7.35 o 
  -1   5  10      276.69      266.55      7.37 o 
   0   5  10        2.88        5.50      6.64 o 
   1   5  10        0.32       10.19      8.68 o 
   2   5  10      198.95      219.51      7.38 o 
   3   5  10      455.76      456.18      8.97 o 
   4   5  10       42.90       47.92      8.36 o 
   5   5  10      201.08      203.91      7.07 o 
   6   5  10        0.03       -3.76     10.96 o 
   7   5  10        0.42        9.79      6.82 o 
   8   5  10        0.09       14.87     15.72 o 
 -10   6  10        7.21      -11.03     17.01 o 
  -9   6  10       23.23       44.89     16.40 o 
  -8   6  10        0.83       20.32     15.45 o 
  -7   6  10       10.26       13.63      8.36 o 
  -6   6  10       71.84       78.62     10.15 o 
  -5   6  10       12.65       26.46      8.01 o 
  -4   6  10      660.72      658.90     11.39 o 
  -3   6  10       78.95       77.13      8.39 o 
  -2   6  10       22.90       31.46      6.01 o 
  -1   6  10        0.37       11.37      6.42 o 
   0   6  10       22.31       31.14      6.16 o 
   1   6  10       27.09       30.19      6.78 o 
   2   6  10       50.18       53.55      6.37 o 
   3   6  10        2.84       19.00      6.32 o 
   4   6  10       13.16       12.82      6.30 o 
   5   6  10        0.14       35.75     25.10 o 
   6   6  10      317.55      294.92      7.83 o 
   7   6  10       14.70       22.37      6.97 o 
 -10   7  10        0.41       31.01     17.44 o 
  -9   7  10        0.02        4.34     16.26 o 
  -8   7  10        1.88        3.32     15.55 o 
  -7   7  10      205.06      218.40     29.92 o 
  -6   7  10        9.14       26.33      8.64 o 
  -5   7  10      176.11      185.73     14.55 o 
  -4   7  10        3.22        6.22     12.82 o 
  -3   7  10      128.90      136.37      8.11 o 
  -2   7  10       32.37       31.70      6.47 o 
  -1   7  10       33.02       24.00      7.85 o 
   0   7  10      122.20      113.54      7.58 o 
   1   7  10      119.19      120.83      7.11 o 
   2   7  10       41.08       32.03      6.97 o 
   3   7  10      255.31      254.13      8.00 o 
   4   7  10       13.51       14.70      7.29 o 
   5   7  10      212.19      199.79     22.46 o 
   6   7  10        0.07        1.74     10.62 o 
   7   7  10       37.47       36.20      7.73 o 
  -9   8  10        2.39       39.08     16.45 o 
  -8   8  10        7.13       -0.25     15.99 o 
  -7   8  10        8.46       25.88     10.68 o 
  -6   8  10       94.73      101.66     15.67 o 
  -5   8  10        0.42       21.81      9.91 o 
  -4   8  10      311.52      357.41     10.61 o 
  -3   8  10       54.91       52.60      7.94 o 
  -2   8  10      115.31      137.76      6.71 o 
  -1   8  10        2.28        8.70      5.94 o 
   0   8  10       20.43       41.31      7.20 o 
   1   8  10        6.02       10.06      6.67 o 
   2   8  10      125.94      113.26      7.23 o 
   3   8  10      121.20       93.47     11.09 o 
   4   8  10       30.21       48.24      7.44 o 
   5   8  10        1.04       22.27     12.69 o 
   6   8  10      139.09      121.18      9.83 o 
   7   8  10        1.35       23.73     10.19 o 
  -9   9  10        0.84       17.21     12.58 o 
  -8   9  10        1.47       23.68     11.46 o 
  -7   9  10       77.00       81.39     11.08 o 
  -6   9  10        3.80       18.71     10.33 o 
  -5   9  10       88.29      113.76      8.89 o 
  -4   9  10        8.51        3.45      7.03 o 
  -3   9  10        1.90       34.64      9.66 o 
  -2   9  10       45.58       37.98      6.89 o 
  -1   9  10      216.31      237.16     12.47 o 
   0   9  10       15.54        4.41      5.65 o 
   1   9  10       26.20       26.20      6.25 o 
   2   9  10      199.55      202.96     13.81 o 
   3   9  10      136.90      135.51     14.00 o 
   4   9  10        0.04       -0.08      7.52 o 
   5   9  10       65.54       82.49      9.55 o 
   6   9  10        0.20       -6.86      7.69 o 
  -8  10  10        8.08        5.03     16.78 o 
  -7  10  10        2.15        9.04      7.92 o 
  -6  10  10        0.42        0.80     10.90 o 
  -5  10  10        6.06        9.84      8.73 o 
  -4  10  10      305.83      261.76      9.29 o 
  -3  10  10        5.64        4.26     10.46 o 
  -2  10  10      372.42      385.65     12.76 o 
  -1  10  10        4.34       14.16      6.89 o 
   0  10  10      200.77      207.85     10.98 o 
   1  10  10       41.90       36.12      6.51 o 
   2  10  10       61.48       54.90      6.07 o 
   3  10  10        2.85        8.32      5.65 o 
   4  10  10       98.29       88.98      7.19 o 
   5  10  10        0.07       14.40      6.35 o 
   6  10  10       82.92       68.49     11.45 o 
  -8  11  10       14.74       24.35     12.36 o 
  -7  11  10       96.65      107.34     11.71 o 
  -6  11  10        2.46        7.29      8.95 o 
  -5  11  10       76.50       87.12     10.95 o 
  -4  11  10       62.89       84.12     21.47 o 
  -3  11  10       16.61       19.23      7.30 o 
  -2  11  10        0.42       19.71      7.86 o 
  -1  11  10      184.68      193.59      7.73 o 
   0  11  10        6.47       23.40     11.96 o 
   1  11  10       29.36       51.45      8.79 o 
   2  11  10        0.02        1.20      6.30 o 
   3  11  10      148.82      123.18      9.40 o 
   4  11  10        0.20       -1.69      7.45 o 
   5  11  10       18.01       18.91      8.67 o 
  -7  12  10        1.31       19.15     11.82 o 
  -6  12  10       27.92       35.44     11.46 o 
  -5  12  10        6.73       -0.59     11.02 o 
  -4  12  10      105.77      115.70     15.77 o 
  -3  12  10       10.77       25.13      7.59 o 
  -2  12  10       30.55       40.60      6.72 o 
  -1  12  10        1.08       18.63     12.35 o 
   0  12  10       38.77       31.06      6.34 o 
   1  12  10        5.22       12.83      6.70 o 
   2  12  10       55.62       58.07      9.97 o 
   3  12  10       13.42       25.88      8.28 o 
   4  12  10       24.76       17.80      8.15 o 
  -6  13  10        1.08       -8.45     17.76 o 
  -5  13  10        8.37        0.89      9.14 o 
  -4  13  10        3.25      -13.23     16.37 o 
  -3  13  10       28.34       33.55     11.24 o 
  -2  13  10        3.31       -1.76      6.78 o 
  -1  13  10       29.90       50.60     12.54 o 
   0  13  10        1.02        2.37     10.20 o 
   1  13  10        1.85       -6.49      9.18 o 
   2  13  10        7.76       -4.82      8.16 o 
   3  13  10       30.58       45.12     10.90 o 
  -5  14  10        0.53       23.28     35.09 o 
  -4  14  10       26.58       48.31      9.83 o 
  -3  14  10        2.60        5.49     11.45 o 
  -2  14  10       21.09       25.69      7.94 o 
  -1  14  10        0.97        2.68      7.24 o 
   0  14  10        1.80       12.29      7.25 o 
   1  14  10       13.27       14.69      7.68 o 
   2  14  10        6.79       15.16      7.00 o 
  -2  15  10       16.28       15.06      9.63 o 
  -1  15  10       66.65       74.32      8.74 o 
   0  15  10        0.53       -9.58     17.10 o 
 -11   0  11        0.98        3.22     25.73 o 
  -9   0  11        0.39       -8.25     13.91 o 
  -7   0  11       11.64        5.54     14.98 o 
  -5   0  11      453.53      457.46     21.24 o 
  -3   0  11     1274.47     1213.19     75.33 o 
  -1   0  11      512.59      495.69     21.32 o 
   1   0  11       52.37       57.20      8.18 o 
   3   0  11      496.37      458.51     14.67 o 
   5   0  11      168.01      189.84     11.90 o 
   7   0  11      188.08      150.53     17.24 o 
 -10   1  11       46.03       50.96     10.79 o 
  -9   1  11        8.53       13.68     12.69 o 
  -8   1  11        0.03       -1.50     10.59 o 
  -7   1  11        8.01        9.98     11.62 o 
  -6   1  11      156.03      163.82      9.10 o 
  -5   1  11        7.71        1.69      7.48 o 
  -4   1  11       31.30       23.46      7.19 o 
  -3   1  11        6.51       18.00      7.38 o 
  -2   1  11      522.93      521.51     11.42 o 
  -1   1  11      450.98      441.57     10.66 o 
   0   1  11       78.41       84.79      6.35 o 
   1   1  11        4.46       10.28      6.20 o 
   2   1  11        9.03       16.94      8.35 o 
   3   1  11       70.05       75.47      6.50 o 
   4   1  11      504.05      497.87     13.85 o 
   5   1  11        3.08        5.97      7.63 o 
   6   1  11      175.68      172.13     15.63 o 
   7   1  11        3.28       33.20      8.46 o 
 -10   2  11        2.80        7.51     16.76 o 
  -9   2  11        0.80        2.04     19.44 o 
  -8   2  11        0.47       -4.66     15.98 o 
  -7   2  11        0.59      -14.71     14.71 o 
  -6   2  11        0.78       -2.61      9.13 o 
  -5   2  11      358.22      317.80     11.23 o 
  -4   2  11       13.09       21.51      6.97 o 
  -3   2  11     2009.77     1928.61     33.74 o 
  -2   2  11      182.43      183.95      7.75 o 
  -1   2  11     1330.33     1268.30     46.65 o 
   0   2  11       45.86       65.22      6.24 o 
   1   2  11      117.17      127.58      7.47 o 
   2   2  11       45.95       52.92      7.00 o 
   3   2  11      116.78      110.22      5.68 o 
   4   2  11      118.03      120.52     15.83 o 
   5   2  11      246.03      241.66     22.48 o 
   6   2  11       10.09       18.34      9.39 o 
   7   2  11      284.00      249.14     12.68 o 
 -10   3  11       40.24       64.71     17.16 o 
  -9   3  11       22.65       25.70     16.39 o 
  -8   3  11      101.69      114.40     15.89 o 
  -7   3  11        2.96       11.52     10.13 o 
  -6   3  11       71.16       72.88      9.88 o 
  -5   3  11        6.38       31.50      9.87 o 
  -4   3  11       38.95       52.96      7.71 o 
  -3   3  11       13.51       10.29      6.28 o 
  -2   3  11      146.65      136.51      7.21 o 
  -1   3  11      185.07      174.35      6.34 o 
   0   3  11     1456.07     1536.91     30.34 o 
   1   3  11       79.78       75.89      8.61 o 
   2   3  11       16.68       29.77     14.19 o 
   3   3  11       77.63       64.38     11.62 o 
   4   3  11      378.17      382.97     12.92 o 
   5   3  11        0.74        2.31      6.77 o 
   6   3  11        0.36        3.96     19.22 o 
   7   3  11        4.99       -0.26      7.64 o 
 -10   4  11       18.23       35.69     17.14 o 
  -9   4  11       41.28       30.97     16.66 o 
  -8   4  11       11.84       -2.39     15.56 o 
  -7   4  11        4.46        6.58     10.24 o 
  -6   4  11       43.64       44.76     10.10 o 
  -5   4  11      179.33      190.20     32.77 o 
  -4   4  11       27.72       27.13      7.51 o 
  -3   4  11     1682.78     1541.63     35.12 o 
  -2   4  11       45.04       46.88      8.57 o 
  -1   4  11      465.70      459.62     15.60 o 
   0   4  11      131.73      123.55      7.10 o 
   1   4  11      494.03      490.01     19.39 o 
   2   4  11        0.13       16.73     17.34 o 
   3   4  11       31.82       39.53     10.75 o 
   4   4  11        7.52       27.60      9.62 o 
   5   4  11      213.48      210.68     18.94 o 
   6   4  11        6.38       16.88     22.71 o 
   7   4  11      267.39      218.88     12.89 o 
 -10   5  11       40.38       59.82     17.80 o 
  -9   5  11        4.36       39.47     16.71 o 
  -8   5  11        7.42       18.74     15.63 o 
  -7   5  11        0.02        7.47     10.40 o 
  -6   5  11      105.58       94.69      8.85 o 
  -5   5  11        6.67        6.37      9.98 o 
  -4   5  11      102.73       81.67      7.21 o 
  -3   5  11       61.48       71.60      8.66 o 
  -2   5  11      476.17      446.05     18.34 o 
  -1   5  11      140.29      141.07      9.25 o 
   0   5  11      899.17      942.24     11.22 o 
   1   5  11       68.78       51.20      7.09 o 
   2   5  11       58.73       50.22      6.64 o 
   3   5  11       14.97       36.37      6.40 o 
   4   5  11      208.76      228.71      9.21 o 
   5   5  11       46.04       55.54      7.93 o 
   6   5  11       32.94       44.56      7.41 o 
   7   5  11       21.28       35.46     15.05 o 
 -10   6  11        0.59       16.55     17.86 o 
  -9   6  11       10.40       11.03     16.48 o 
  -8   6  11        1.08       32.64     15.89 o 
  -7   6  11       12.08       14.10      8.69 o 
  -6   6  11        3.75        5.61     10.14 o 
  -5   6  11      233.75      232.85      8.99 o 
  -4   6  11       73.69       51.77      8.69 o 
  -3   6  11      581.34      550.94     18.99 o 
  -2   6  11        8.77       -1.25      8.10 o 
  -1   6  11      145.53      144.09      7.06 o 
   0   6  11       13.28        3.93     12.15 o 
   1   6  11       24.26       43.21      8.17 o 
   2   6  11        0.01        9.93      7.74 o 
   3   6  11       88.91       83.65      6.74 o 
   4   6  11        5.09       16.25     11.78 o 
   5   6  11       30.62       41.74      8.74 o 
   6   6  11       29.41       22.27     12.26 o 
   7   6  11      285.90      217.34     13.36 o 
  -9   7  11        2.08        2.52     11.74 o 
  -8   7  11        7.82       -0.29     15.86 o 
  -7   7  11        0.53        3.07      8.82 o 
  -6   7  11      197.52      188.23     41.88 o 
  -5   7  11        0.28        5.59     10.22 o 
  -4   7  11       52.48       44.91     10.15 o 
  -3   7  11       51.97       39.60      8.14 o 
  -2   7  11      146.07      154.73      7.93 o 
  -1   7  11       12.24       31.85     10.57 o 
   0   7  11      240.15      268.47     21.13 o 
   1   7  11        2.02        5.45      8.14 o 
   2   7  11        8.13       24.79     11.61 o 
   3   7  11       44.89       47.49      7.51 o 
   4   7  11      190.77      208.65      9.39 o 
   5   7  11        0.81       14.91     19.93 o 
   6   7  11       63.10       44.24      8.24 o 
  -9   8  11       11.55       13.42     17.80 o 
  -8   8  11        1.52       -3.71     11.94 o 
  -7   8  11       23.50       16.83     10.92 o 
  -6   8  11        1.66       11.76     10.59 o 
  -5   8  11      148.74      149.35     10.78 o 
  -4   8  11        0.04        3.36     20.35 o 
  -3   8  11      511.14      523.78     11.43 o 
  -2   8  11        1.75       13.31      6.62 o 
  -1   8  11       82.65       97.76     11.31 o 
   0   8  11        0.28       -4.21      7.13 o 
   1   8  11      174.03      189.92      9.50 o 
   2   8  11      114.15      104.56     12.41 o 
   3   8  11       99.31      117.48      8.94 o 
   4   8  11       37.38       43.45      7.06 o 
   5   8  11       47.74       36.17      9.66 o 
   6   8  11        1.41       11.98      7.93 o 
  -8   9  11        0.44       -3.01     12.33 o 
  -7   9  11        8.40       37.32     15.45 o 
  -6   9  11       61.56       65.89     12.40 o 
  -5   9  11        0.66        5.50     12.33 o 
  -4   9  11       39.07       51.22      8.51 o 
  -3   9  11       10.29       20.91      8.21 o 
  -2   9  11       90.65       85.10      6.55 o 
  -1   9  11       31.51       33.85      8.20 o 
   0   9  11      385.40      408.26     14.59 o 
   1   9  11        1.38       -6.62      6.62 o 
   2   9  11        0.20        8.94      8.15 o 
   3   9  11       13.94        6.06      8.91 o 
   4   9  11      205.66      194.33      7.80 o 
   5   9  11       19.67       85.66     33.17 o 
  -8  10  11        3.35       25.96     17.67 o 
  -7  10  11       16.29       -0.85     11.64 o 
  -6  10  11        0.95        5.93     13.01 o 
  -5  10  11       19.72       19.98     27.97 o 
  -4  10  11        3.06       32.08     10.72 o 
  -3  10  11      292.34      321.78     17.94 o 
  -2  10  11        0.07       -1.17      6.85 o 
  -1  10  11       49.24      113.87     35.47 o 
   0  10  11        2.57       -0.80      8.15 o 
   1  10  11      128.05      119.41      6.91 o 
   2  10  11        1.21        3.52      7.67 o 
   3  10  11       33.86       58.20     16.13 o 
   4  10  11        0.72       -1.86      6.90 o 
   5  10  11       86.02       62.93      8.02 o 
  -7  11  11        0.19       10.62      9.61 o 
  -6  11  11        8.67       12.06      9.45 o 
  -5  11  11        0.65       33.14     37.62 o 
  -4  11  11       47.37       52.75      8.10 o 
  -3  11  11       17.05       37.03      8.94 o 
  -2  11  11       53.01       44.41      7.70 o 
  -1  11  11        0.02        2.30      8.87 o 
   0  11  11      262.54      275.73      7.49 o 
   1  11  11        0.97        2.03      7.72 o 
   2  11  11        0.88        1.04     12.19 o 
   3  11  11        4.13       11.57      7.79 o 
   4  11  11       65.34       47.23      6.73 o 
  -6  12  11        5.65        6.66      8.37 o 
  -5  12  11       19.16       28.13     11.60 o 
  -4  12  11        8.13       28.78     12.45 o 
  -3  12  11      142.13      131.56      9.42 o 
  -2  12  11       35.99       75.71     10.37 o 
  -1  12  11       12.95       16.62      7.26 o 
   0  12  11       10.45       16.32      7.04 o 
   1  12  11        5.10        3.52      7.21 o 
   2  12  11        0.00       13.13     17.83 o 
   3  12  11       20.43       26.99     10.14 o 
  -5  13  11        0.16       23.91      8.50 o 
  -4  13  11        1.73       12.48     11.56 o 
  -3  13  11        0.73       29.63     14.24 o 
  -2  13  11       26.89       42.98     10.00 o 
  -1  13  11        0.30        4.27      7.62 o 
   0  13  11       15.59       17.45      7.68 o 
   1  13  11        0.89       10.14      7.51 o 
   2  13  11        2.72       -2.25      8.57 o 
  -3  14  11       37.46       33.40      8.94 o 
  -2  14  11        5.38        8.14      9.55 o 
  -1  14  11        8.96       13.91      9.74 o 
   0  14  11       16.95       34.66      8.94 o 
 -10   0  12       50.99       47.14     16.16 o 
  -8   0  12       73.50       92.24     20.14 o 
  -6   0  12       24.17       31.65     11.47 o 
  -4   0  12      558.57      556.20     13.06 o 
  -2   0  12     1504.82     1518.09     52.84 o 
   0   0  12        3.80        0.82     10.93 o 
   2   0  12       63.80       59.44     10.98 o 
   4   0  12       42.25       40.00      7.76 o 
   6   0  12       83.81      114.58     16.72 o 
 -10   1  12       24.41       31.85     13.80 o 
  -9   1  12      137.60      157.38     22.23 o 
  -8   1  12        2.84       10.84     13.72 o 
  -7   1  12        6.80       13.65     12.33 o 
  -6   1  12        0.08       -1.07      9.46 o 
  -5   1  12      104.62      108.21      7.91 o 
  -4   1  12        2.21        7.69      7.15 o 
  -3   1  12       29.17       35.78      6.95 o 
  -2   1  12        2.29       14.83      6.95 o 
  -1   1  12      807.51      871.28     19.77 o 
   0   1  12       35.23       38.58      7.07 o 
   1   1  12      455.87      452.27     10.64 o 
   2   1  12        3.33       19.07      7.29 o 
   3   1  12        0.47       14.04      6.52 o 
   4   1  12       96.25       86.54      6.92 o 
   5   1  12       55.75       49.59      7.30 o 
   6   1  12       22.32       32.10     12.15 o 
   7   1  12       14.55       29.44     10.56 o 
 -10   2  12        1.64       20.31     21.95 o 
  -9   2  12        4.31       15.90     16.66 o 
  -8   2  12       12.93       13.53     15.87 o 
  -7   2  12        0.58        4.86     15.63 o 
  -6   2  12        0.30        7.30      9.32 o 
  -5   2  12       27.96       32.68      8.00 o 
  -4   2  12      503.05      491.91      9.04 o 
  -3   2  12        0.14       -0.88      8.01 o 
  -2   2  12      658.94      669.57     27.19 o 
  -1   2  12        0.42       12.95      6.38 o 
   0   2  12       67.69       60.24      7.21 o 
   1   2  12       33.00       14.93      7.16 o 
   2   2  12      306.55      318.71     15.05 o 
   3   2  12       25.27       48.76      7.52 o 
   4   2  12       20.78       29.60      9.84 o 
   5   2  12        0.02       -1.21      8.10 o 
   6   2  12      155.97      156.30     19.16 o 
   7   2  12       32.55       39.43     24.28 o 
 -10   3  12        0.95       12.36     18.07 o 
  -9   3  12       42.82       44.07     17.08 o 
  -8   3  12        0.44        3.18     16.19 o 
  -7   3  12        1.16        2.85     10.59 o 
  -6   3  12        3.84       32.12      9.93 o 
  -5   3  12      112.96      102.55     10.33 o 
  -4   3  12        0.30       12.76      7.50 o 
  -3   3  12      153.73      162.67      7.73 o 
  -2   3  12      104.78      109.38      9.52 o 
  -1   3  12      641.00      626.48     17.93 o 
   0   3  12        9.36       24.29      7.16 o 
   1   3  12      765.53      734.92     18.29 o 
   2   3  12       12.58       13.08      8.00 o 
   3   3  12       11.09       14.32      8.56 o 
   4   3  12       20.59       17.11     10.57 o 
   5   3  12      123.84      135.77      7.52 o 
   6   3  12        6.58       15.22     10.05 o 
  -9   4  12        5.05        1.28     17.62 o 
  -8   4  12        0.57        1.22     16.27 o 
  -7   4  12        0.87        3.56     20.24 o 
  -6   4  12       12.91       25.51     10.07 o 
  -5   4  12       63.03       72.71     10.37 o 
  -4   4  12      396.91      379.98     18.23 o 
  -3   4  12       11.63       14.72      8.09 o 
  -2   4  12      450.70      463.25     19.43 o 
  -1   4  12       66.77       71.35      8.24 o 
   0   4  12       23.14       50.97     10.41 o 
   1   4  12        4.79        9.51      9.65 o 
   2   4  12      379.38      397.63     12.43 o 
   3   4  12        1.43        2.96      8.63 o 
   4   4  12        2.49        3.62      7.82 o 
   5   4  12        4.82        5.28      8.24 o 
   6   4  12      108.28       95.14     11.01 o 
  -9   5  12       36.51       41.31     17.99 o 
  -8   5  12        1.84       27.31     16.53 o 
  -7   5  12        4.92        9.09     14.65 o 
  -6   5  12        0.27       -0.71     10.53 o 
  -5   5  12      112.55      127.23     10.61 o 
  -4   5  12       24.35       30.56      8.32 o 
  -3   5  12       23.63       14.65     16.83 o 
  -2   5  12        0.45       -1.86      7.31 o 
  -1   5  12      423.94      432.32     12.06 o 
   0   5  12        9.31       24.61      8.17 o 
   1   5  12      550.73      536.32     17.17 o 
   2   5  12        0.07       -7.92     11.12 o 
   3   5  12        0.34       20.36     19.28 o 
   4   5  12       23.37       29.34      9.39 o 
   5   5  12       64.83       59.31      6.89 o 
   6   5  12        2.40       33.82     10.13 o 
  -9   6  12        0.67       12.36     17.55 o 
  -8   6  12       33.36       66.12     16.49 o 
  -7   6  12        0.03        8.83     10.94 o 
  -6   6  12        0.66        4.62     12.93 o 
  -5   6  12       25.88       33.60      8.43 o 
  -4   6  12      161.25      166.65      9.00 o 
  -3   6  12        7.84       22.64      7.10 o 
  -2   6  12      259.26      267.38     18.28 o 
  -1   6  12       50.92       65.96      8.32 o 
   0   6  12       17.51        9.08      6.47 o 
   1   6  12        0.20       22.77      8.39 o 
   2   6  12       69.88       60.73      7.57 o 
   3   6  12        1.70       -2.33     19.70 o 
   4   6  12        0.69        8.60      7.90 o 
   5   6  12        6.90       14.43      6.86 o 
   6   6  12       50.00       47.58     12.19 o 
  -9   7  12       32.06       48.43     17.94 o 
  -8   7  12        0.00        4.26     16.96 o 
  -7   7  12        3.72       -5.90     10.81 o 
  -6   7  12        0.28        1.18     11.50 o 
  -5   7  12       38.06       62.61     10.47 o 
  -4   7  12        2.27       26.19     10.29 o 
  -3   7  12      142.37      129.61      8.44 o 
  -2   7  12        5.50        2.68      6.97 o 
  -1   7  12      239.86      233.24      7.76 o 
   0   7  12        0.70        5.88      6.43 o 
   1   7  12      198.88      190.76     16.39 o 
   2   7  12        1.28        5.55      9.97 o 
   3   7  12       27.41       28.71     10.13 o 
   4   7  12        8.02       13.48      7.19 o 
   5   7  12        1.30        4.44      8.08 o 
  -8   8  12        7.06       16.28      9.59 o 
  -7   8  12        0.19       10.08      9.57 o 
  -6   8  12       10.69       24.82      9.12 o 
  -5   8  12       10.68        3.78     10.78 o 
  -4   8  12       93.32       91.66      9.67 o 
  -3   8  12       10.18        0.71      8.47 o 
  -2   8  12      185.22      232.03     13.97 o 
  -1   8  12        6.03       20.34      7.74 o 
   0   8  12       17.55       48.81     15.80 o 
   1   8  12       70.77       58.63      7.77 o 
   2   8  12       42.37       59.62      7.44 o 
   3   8  12        3.40       -9.34      9.34 o 
   4   8  12       39.96       71.82     25.83 o 
   5   8  12        3.06       -8.39      8.39 o 
  -8   9  12        3.59       10.91     12.42 o 
  -7   9  12        3.53       18.88     15.12 o 
  -6   9  12        0.06        1.32     11.31 o 
  -5   9  12       54.59       58.67     11.18 o 
  -4   9  12        0.82        6.39     24.47 o 
  -3   9  12        0.25        5.97      8.87 o 
  -2   9  12        0.04       13.70      7.07 o 
  -1   9  12      270.77      281.62     23.91 o 
   0   9  12       36.97       33.47      6.85 o 
   1   9  12      238.49      256.55      8.26 o 
   2   9  12        8.62        2.57      8.18 o 
   3   9  12        0.44       -1.19      8.21 o 
   4   9  12        6.26        6.63      8.51 o 
  -7  10  12        2.16        3.14     31.27 o 
  -6  10  12        2.35       20.79     13.56 o 
  -5  10  12        0.74       23.53      9.23 o 
  -4  10  12       26.28       36.91     11.14 o 
  -3  10  12        0.26       -0.89      8.88 o 
  -2  10  12      181.44      180.01     17.19 o 
  -1  10  12       21.37       47.69      6.91 o 
   0  10  12        7.05       10.11      8.10 o 
   1  10  12       58.70       52.44     10.07 o 
   2  10  12      134.70      141.38     10.73 o 
   3  10  12        0.95        5.78      7.50 o 
   4  10  12        0.28        7.85      7.08 o 
  -6  11  12        2.30        7.72     16.59 o 
  -5  11  12       29.51       52.43     21.73 o 
  -4  11  12        5.30       11.23     15.44 o 
  -3  11  12        9.69       23.76      8.89 o 
  -2  11  12       18.34       14.11      7.87 o 
  -1  11  12      224.98      229.23     15.98 o 
   0  11  12        3.50       -7.15      7.15 o 
   1  11  12       63.50       58.72      7.38 o 
   2  11  12        0.84       -1.83      8.05 o 
   3  11  12       13.76        3.38      7.81 o 
  -5  12  12        2.69       25.10      8.49 o 
  -4  12  12       17.20       14.60      9.86 o 
  -3  12  12        0.25       -5.52     11.76 o 
  -2  12  12       80.16       93.24     12.49 o 
  -1  12  12        9.49        3.56      7.55 o 
   0  12  12        7.04        1.47      7.65 o 
   1  12  12        0.65        2.54      7.49 o 
  -3  13  12        0.24       19.31     16.57 o 
  -2  13  12       27.20       22.02      7.82 o 
  -1  13  12       48.48       41.38      8.25 o 
  -9   0  13        0.12        0.57     17.04 o 
  -7   0  13      147.02      152.31     21.08 o 
  -5   0  13       14.86       17.03     10.36 o 
  -3   0  13       63.66       73.13     10.14 o 
  -1   0  13        1.39       15.89     10.24 o 
   1   0  13        5.22       -7.39      7.39 o 
   3   0  13      374.20      321.50     22.44 o 
   5   0  13       64.63       37.02     12.12 o 
  -9   1  13        3.52       17.92     21.91 o 
  -8   1  13       78.23       84.07     18.17 o 
  -7   1  13        2.64        1.66     13.20 o 
  -6   1  13       13.13       13.22      8.19 o 
  -5   1  13       37.03       43.31      7.51 o 
  -4   1  13       28.92       35.33      7.97 o 
  -3   1  13       23.45       18.30      7.10 o 
  -2   1  13       91.35       98.04      7.38 o 
  -1   1  13       10.86       12.62      6.47 o 
   0   1  13      596.21      608.16     18.08 o 
   1   1  13       14.00       27.99      6.48 o 
   2   1  13      446.55      449.46     23.62 o 
   3   1  13        5.23       -6.37      6.37 o 
   4   1  13        8.16       41.67      8.02 o 
   5   1  13        0.22        0.48      6.85 o 
   6   1  13       19.93       28.36     10.10 o 
  -9   2  13        1.19       -1.82     21.59 o 
  -8   2  13        0.25        5.44     16.51 o 
  -7   2  13       34.71       47.44     10.92 o 
  -6   2  13        1.30        2.57      9.87 o 
  -5   2  13        7.66       10.28      8.20 o 
  -4   2  13       14.48       27.49      7.76 o 
  -3   2  13       59.44       59.20      6.73 o 
  -2   2  13      114.53       98.42      7.46 o 
  -1   2  13      336.20      340.90      8.01 o 
   0   2  13        0.98       13.06      7.36 o 
   1   2  13        0.20       -4.55      6.87 o 
   2   2  13       40.82       46.75      6.89 o 
   3   2  13      285.79      278.91     25.56 o 
   4   2  13        4.28       19.70      7.23 o 
   5   2  13        9.07       25.39      9.71 o 
   6   2  13       57.65       47.71     12.86 o 
  -9   3  13        0.03      -13.40     17.45 o 
  -8   3  13       45.45       76.49     20.97 o 
  -7   3  13        7.11        1.19     11.14 o 
  -6   3  13       12.33       18.36     10.39 o 
  -5   3  13        0.38        0.38     10.55 o 
  -4   3  13       71.64       58.27      8.45 o 
  -3   3  13       28.64       25.64      7.23 o 
  -2   3  13       80.51       80.33      7.30 o 
  -1   3  13       60.97       45.99      6.68 o 
   0   3  13     1075.04     1039.81     16.52 o 
   1   3  13        4.86       18.78      8.59 o 
   2   3  13      491.44      494.98      9.87 o 
   3   3  13        0.59        6.02      9.09 o 
   4   3  13        3.07        9.96      8.34 o 
   5   3  13        3.19       -1.58      8.40 o 
  -9   4  13        2.30        2.70     17.43 o 
  -8   4  13        5.84        9.14     17.22 o 
  -7   4  13       13.47       16.67     11.17 o 
  -6   4  13        1.22       11.34     10.70 o 
  -5   4  13       33.42       42.74     21.53 o 
  -4   4  13        2.47        5.98      7.63 o 
  -3   4  13       43.48       41.76      6.85 o 
  -2   4  13       48.68       60.42     10.08 o 
  -1   4  13      524.32      527.82      9.52 o 
   0   4  13       48.01       47.63     15.71 o 
   1   4  13       20.48       13.28     10.34 o 
   2   4  13       19.57       30.35      9.91 o 
   3   4  13      128.82      146.93      9.41 o 
   4   4  13        8.54        4.45      9.09 o 
   5   4  13       10.81       26.28      7.12 o 
  -8   5  13       45.65       98.61     17.47 o 
  -7   5  13        1.37       14.66     17.81 o 
  -6   5  13        0.31        4.14     18.87 o 
  -5   5  13      148.20      149.76     19.94 o 
  -4   5  13        7.61        9.87      9.54 o 
  -3   5  13        1.72        7.00      7.60 o 
  -2   5  13       88.73      100.89      8.53 o 
  -1   5  13       42.28       36.52      8.45 o 
   0   5  13      605.47      589.64      9.83 o 
   1   5  13        3.03       -5.97     11.47 o 
   2   5  13      236.25      221.66     10.27 o 
   3   5  13        0.31       21.27     14.51 o 
   4   5  13        8.49       14.58      9.56 o 
   5   5  13        0.52       10.37      9.69 o 
  -8   6  13        6.30      -10.81     17.51 o 
  -7   6  13       94.56      116.63     34.15 o 
  -6   6  13        1.69       -3.04      8.98 o 
  -5   6  13       35.17       16.37      9.26 o 
  -4   6  13        0.25        8.63     20.73 o 
  -3   6  13      281.05      244.44      8.19 o 
  -2   6  13        7.19        1.05      7.49 o 
  -1   6  13      106.06      102.20      7.03 o 
   0   6  13       11.62        5.19      7.52 o 
   1   6  13        1.14        7.96      8.75 o 
   2   6  13        0.04        4.84      8.57 o 
   3   6  13       92.56       76.15      8.30 o 
   4   6  13        8.06        9.29      9.33 o 
   5   6  13       18.15       12.23      9.00 o 
  -8   7  13       41.63       33.38     12.29 o 
  -7   7  13        2.12       10.55      9.68 o 
  -6   7  13        1.74       17.09      8.54 o 
  -5   7  13        1.12        4.38      8.87 o 
  -4   7  13       30.38       48.52      9.05 o 
  -3   7  13        4.19       -0.89     13.65 o 
  -2   7  13       73.69       76.06      7.44 o 
  -1   7  13        4.61        7.95      8.45 o 
   0   7  13      362.76      368.34      8.70 o 
   1   7  13       15.83       16.77     11.10 o 
   2   7  13      158.17      164.21     13.42 o 
   3   7  13       12.14        3.58      7.40 o 
   4   7  13        0.39       15.68     11.61 o 
  -7   8  13       62.70       36.14      9.95 o 
  -6   8  13        2.26       11.20     11.54 o 
  -5   8  13        1.12       -8.02     11.76 o 
  -4   8  13        6.33       31.87     10.93 o 
  -3   8  13      105.74      106.10     11.04 o 
  -2   8  13        3.77       12.22      7.66 o 
  -1   8  13       65.65       66.12     10.95 o 
   0   8  13        1.46       17.26      7.71 o 
   1   8  13        3.53       20.93     10.39 o 
   2   8  13       12.46       11.16      7.34 o 
   3   8  13       64.89       39.85      7.97 o 
   4   8  13        0.02        3.87      8.67 o 
  -6   9  13        3.19       -2.13      9.71 o 
  -5   9  13        6.04       -0.26      8.36 o 
  -4   9  13        8.59       42.55     27.49 o 
  -3   9  13        0.87       -9.31      9.31 o 
  -2   9  13        3.44       -4.67      6.79 o 
  -1   9  13        1.24       12.72      6.54 o 
   0   9  13      227.61      213.74     14.50 o 
   1   9  13       22.00       18.32      7.34 o 
   2   9  13      137.96      164.98     16.56 o 
   3   9  13        0.22        0.67     11.23 o 
  -6  10  13        2.78        8.08     12.06 o 
  -5  10  13       16.41       24.36      9.46 o 
  -4  10  13        5.87      -10.38     11.63 o 
  -3  10  13       27.55       29.57      8.17 o 
  -2  10  13        0.03       -7.22      7.22 o 
  -1  10  13      177.64      159.57      9.60 o 
   0  10  13        7.08       17.98      7.58 o 
   1  10  13        0.13       23.13      7.55 o 
   2  10  13        7.69       13.08      7.12 o 
  -4  11  13        5.85       15.44      9.60 o 
  -3  11  13       27.31       53.51     11.82 o 
  -2  11  13        4.11       14.18      9.60 o 
  -1  11  13       10.19       11.44      7.63 o 
   0  11  13      111.68      114.84     22.12 o 
   1  11  13        0.05        3.09      7.26 o 
  -8   0  14       43.71       46.27     25.08 o 
  -6   0  14      204.46      207.18     25.15 o 
  -4   0  14        0.07       -1.73     13.01 o 
  -2   0  14      557.19      568.80     55.57 o 
   0   0  14        2.05       -0.18     10.92 o 
   2   0  14      101.35       84.96      8.17 o 
   4   0  14       88.86       74.54     28.55 o 
  -8   1  14        2.64       25.04     21.75 o 
  -7   1  14       61.36       65.99     17.41 o 
  -6   1  14        0.34        5.85      9.09 o 
  -5   1  14        1.47       11.12      9.25 o 
  -4   1  14        8.74       14.24      7.45 o 
  -3   1  14       21.22       20.58      7.75 o 
  -2   1  14       17.19       19.05      6.68 o 
  -1   1  14      319.04      291.05      9.77 o 
   0   1  14        3.82       12.35      5.79 o 
   1   1  14      374.20      414.10     15.23 o 
   2   1  14       18.79       33.21      7.33 o 
   3   1  14      203.33      167.22     10.50 o 
   4   1  14        2.34       19.56      7.86 o 
  -8   2  14       31.42       43.27     22.35 o 
  -7   2  14       11.11       -1.98     12.81 o 
  -6   2  14      190.41      168.68     11.81 o 
  -5   2  14        0.74        6.46      8.36 o 
  -4   2  14       73.37       81.12      8.05 o 
  -3   2  14      100.08      121.01      7.71 o 
  -2   2  14       97.40       95.09      7.72 o 
  -1   2  14        2.23       14.75      7.62 o 
   0   2  14       24.96       29.99      7.09 o 
   1   2  14        0.11        8.69      7.09 o 
   2   2  14      187.87      174.40     13.32 o 
   3   2  14       27.55       21.66     16.26 o 
   4   2  14      203.45      169.34      8.23 o 
  -8   3  14        0.27       18.69     21.82 o 
  -7   3  14       28.24       40.31     11.56 o 
  -6   3  14        6.70       -8.10     11.48 o 
  -5   3  14        4.68        1.82     10.00 o 
  -4   3  14        3.52       -9.44     19.85 o 
  -3   3  14        0.77        4.86      9.12 o 
  -2   3  14        0.25       18.94      7.88 o 
  -1   3  14       31.21       34.32      6.96 o 
   0   3  14        0.01       -4.40      9.31 o 
   1   3  14      707.88      728.12     21.70 o 
   2   3  14       32.86       35.21     10.88 o 
   3   3  14       55.37       64.66     18.68 o 
   4   3  14        2.12       19.73      7.63 o 
  -8   4  14       17.53       18.68     18.19 o 
  -7   4  14        0.67      -10.67     12.43 o 
  -6   4  14      129.64      121.28     15.83 o 
  -5   4  14        3.26        4.20     11.07 o 
  -4   4  14       29.24       59.77     13.99 o 
  -3   4  14        0.66       -3.05      9.14 o 
  -2   4  14       65.70       61.50      7.82 o 
  -1   4  14        2.61        3.54     14.14 o 
   0   4  14      142.94      145.33     15.04 o 
   1   4  14       16.79       11.29      6.98 o 
   2   4  14      170.42      150.40     19.68 o 
   3   4  14       19.93       15.04     15.32 o 
   4   4  14      267.75      203.20     24.61 o 
  -7   5  14       37.19       37.92     11.91 o 
  -6   5  14        6.68       23.32     11.52 o 
  -5   5  14        0.59       -8.35     11.14 o 
  -4   5  14        4.77       17.27      8.65 o 
  -3   5  14        7.26       -3.28      7.75 o 
  -2   5  14       18.67       23.68      9.31 o 
  -1   5  14       87.67       88.38     10.70 o 
   0   5  14        0.40        8.53      9.34 o 
   1   5  14      285.58      293.49      9.97 o 
   2   5  14        7.67       10.47      8.34 o 
   3   5  14        6.54       27.49      8.46 o 
   4   5  14       14.98       11.18     12.99 o 
  -7   6  14        5.85        7.73      9.91 o 
  -6   6  14       67.17       84.78     11.91 o 
  -5   6  14       21.15       16.69      9.46 o 
  -4   6  14        3.29       11.41     12.36 o 
  -3   6  14       15.96       20.94      7.89 o 
  -2   6  14       63.39       78.03     10.95 o 
  -1   6  14        4.51       19.42      9.29 o 
   0   6  14       37.03       39.68      9.07 o 
   1   6  14        2.03       12.37      7.99 o 
   2   6  14       37.09       30.89     15.18 o 
   3   6  14        0.72        6.94      8.52 o 
  -6   7  14        0.98       19.21      9.91 o 
  -5   7  14        7.53       19.24      9.69 o 
  -4   7  14        0.54        5.63     11.38 o 
  -3   7  14       14.19       20.73      7.64 o 
  -2   7  14        0.46        0.86      8.65 o 
  -1   7  14       42.05       41.13      9.73 o 
   0   7  14        0.75      -11.79     11.79 o 
   1   7  14       99.57      118.36     10.58 o 
   2   7  14        0.01       -6.95     10.58 o 
   3   7  14       36.15       43.70      8.93 o 
  -6   8  14       24.40       29.45     12.26 o 
  -5   8  14        0.21      -11.79     11.79 o 
  -4   8  14        0.24        3.20      9.70 o 
  -3   8  14        0.10       20.15     12.72 o 
  -2   8  14       67.10       58.24      7.80 o 
  -1   8  14        5.44       26.24     11.33 o 
   0   8  14       33.52       43.17      8.24 o 
   1   8  14        6.84       15.33     14.46 o 
   2   8  14       27.24       35.27     12.51 o 
  -5   9  14        2.01       13.45     11.99 o 
  -4   9  14        2.59       24.40     15.15 o 
  -3   9  14        9.94        6.57     13.41 o 
  -2   9  14        0.17       -5.88      9.48 o 
  -1   9  14        7.83        9.12      9.10 o 
   0   9  14        2.87       22.05      7.83 o 
   1   9  14      131.92      113.96     10.02 o 
  -3  10  14        1.31       10.49     11.16 o 
  -2  10  14       43.04       32.08      8.59 o 
  -1  10  14        1.58        8.39      8.90 o 
  -7   0  15       97.96       77.25     22.74 o 
  -5   0  15      140.07      135.71     13.07 o 
  -3   0  15       77.72       75.22     11.39 o 
  -1   0  15        2.80        8.62     10.08 o 
   1   0  15        2.16       12.94     12.19 o 
   3   0  15      107.49       89.04     10.45 o 
  -7   1  15        0.73       19.95     22.26 o 
  -6   1  15       15.80       18.14      9.30 o 
  -5   1  15        0.00       10.89      8.86 o 
  -4   1  15       12.90       19.23      8.08 o 
  -3   1  15        1.76        4.79      7.88 o 
  -2   1  15       22.24       24.22      7.86 o 
  -1   1  15        0.62        3.78      5.93 o 
   0   1  15      115.40      116.69      7.40 o 
   1   1  15        0.36        4.86     10.31 o 
   2   1  15      148.12      127.92     11.25 o 
   3   1  15        1.86        6.51      8.05 o 
  -7   2  15       47.02       32.96     12.60 o 
  -6   2  15        5.75        9.38     12.01 o 
  -5   2  15       84.46       78.78      9.37 o 
  -4   2  15        0.39        5.32      8.00 o 
  -3   2  15       12.91       23.90      7.17 o 
  -2   2  15        6.05        3.93      7.13 o 
  -1   2  15       11.19        8.84      6.04 o 
   0   2  15        0.01        2.25      7.33 o 
   1   2  15        6.18        7.71      8.91 o 
   2   2  15       39.86       59.40      9.98 o 
   3   2  15       85.05       82.20     10.35 o 
  -7   3  15        0.07       -2.51     13.64 o 
  -6   3  15       28.07       44.74     12.21 o 
  -5   3  15        0.01        5.41     10.86 o 
  -4   3  15       11.37       15.07      8.10 o 
  -3   3  15       11.66       24.08      7.05 o 
  -2   3  15       39.26       33.62      7.88 o 
  -1   3  15        2.20       -0.77      7.92 o 
   0   3  15       27.28       20.21      9.33 o 
   1   3  15       18.21       11.89      8.37 o 
   2   3  15      208.10      171.05     29.87 o 
   3   3  15        0.11        6.82     14.73 o 
  -6   4  15       20.14       31.54     12.13 o 
  -5   4  15       86.01       72.42     12.01 o 
  -4   4  15        1.44       13.32     10.33 o 
  -3   4  15        7.30       12.01      9.07 o 
  -2   4  15        2.42        8.22      9.61 o 
  -1   4  15       24.15       28.69      7.98 o 
   0   4  15        2.83       15.77      8.19 o 
   1   4  15        4.28       13.17      9.12 o 
   2   4  15        0.50        9.09     17.73 o 
  -6   5  15       23.83       39.81     12.43 o 
  -5   5  15        0.83       20.18     11.86 o 
  -4   5  15       59.65       60.67     11.67 o 
  -3   5  15        6.63       24.69     10.27 o 
  -2   5  15       38.07       44.55      8.64 o 
  -1   5  15       32.05       46.37      8.08 o 
   0   5  15       14.98        4.68      9.10 o 
   1   5  15        2.62        0.70      9.64 o 
   2   5  15      133.92       98.35      7.50 o 
  -5   6  15       90.08       92.20     12.24 o 
  -4   6  15        2.97        0.85      9.67 o 
  -3   6  15        0.65        5.89      8.07 o 
  -2   6  15        1.92       -4.37     10.20 o 
  -1   6  15       41.93       37.14      7.61 o 
   0   6  15        0.01        9.70     11.08 o 
   1   6  15       22.50       27.69      9.93 o 
  -5   7  15        1.38       17.86     18.52 o 
  -4   7  15       48.32       41.59     12.15 o 
  -3   7  15        0.21        0.69     11.43 o 
  -2   7  15       14.69       18.24      8.01 o 
  -1   7  15        0.08      -11.26     11.26 o 
   0   7  15       52.55       41.78     10.03 o 
  -3   8  15        0.67       -3.48     19.43 o 
  -2   8  15        5.82       21.33      8.16 o 
  -1   8  15        5.60        0.22      8.58 o 
  -4   0  16      132.51      144.87     13.92 o 
  -2   0  16       11.06       25.70     12.20 o 
   0   0  16       48.25       34.96     31.40 o 
  -5   1  16        4.66        1.50      9.08 o 
  -4   1  16       10.26        9.88      8.93 o 
  -3   1  16      125.80      115.74      9.10 o 
  -2   1  16        0.03        9.27      9.62 o 
  -1   1  16        3.63       12.94      8.49 o 
   0   1  16        1.47        8.47      8.55 o 
   1   1  16       19.62       17.64      8.08 o 
  -5   2  16        2.60       27.00     10.42 o 
  -4   2  16      177.39      160.55      9.59 o 
  -3   2  16       14.77        5.98      7.72 o 
  -2   2  16        5.23        6.07      7.39 o 
  -1   2  16        1.79        6.85      7.42 o 
   0   2  16       34.81       25.24      7.16 o 
   1   2  16        1.95       -1.47     10.18 o 
  -5   3  16        0.00       17.27     12.53 o 
  -4   3  16        5.83       10.98     10.41 o 
  -3   3  16       46.94       46.13      8.64 o 
  -2   3  16        4.02       17.81      9.63 o 
  -1   3  16       44.61       61.28     19.70 o 
   0   3  16        0.02       10.09     10.14 o 
  -4   4  16       97.69       83.17     11.13 o 
  -3   4  16        1.49        4.30     10.31 o 
  -2   4  16       13.47        5.14      8.94 o 
  -1   4  16        6.09        5.47      9.83 o 
   0   4  16       15.05        3.84      9.66 o 
  -3   5  16       25.73       30.90     10.55 o 
  -2   5  16        0.07        6.37      9.93 o 
  -1   5  16       46.94       35.39     17.72 o 
                                                 
